# Supplementary material for: Rietveld refinement of the langbeinite-type mixed-metal phosphate K2Ni0.5Zr1.5(PO4)3
Source: Acta Crystallogr Sect E Struct Rep Online. 2014 Jun 18;70(Pt 7):i41. doi: 10.1107/S1600536814013658 (PMC4120588; doi:10.1107/S1600536814013658)
Supplement: Supplementary file 1 [file e-70-00i41-sup1.cif]

##############################################################################
#                                                                            #
# This CIF contains the data in a paper accepted for publication in          #
# Acta Crystallographica Section E. It conforms to the requirements of       #
# Notes for Authors for Acta Crystallographica Section E, and has been       #
# peer reviewed under the auspices of the IUCr Commission on Journals.       #
#                                                                            #
# Full details of the Crystallographic Information File format               #
# are given in the paper "The Crystallographic Information File (CIF):       #
# a New Standard Archive File for Crystallography" by S. R. Hall, F. H.      #
# Allen and I. D. Brown [Acta Cryst. (1991), A47, 655-685].                  #
#                                                                            #
# The current version of the core CIF dictionary is obtainable from          #
# ftp://ftp.iucr.org/pub/cif_core.dic.                                       #
#                                                                            #
# Software is freely available for graphical display of the structure(s)     #
# in this CIF. For information consult the CIF software page                 #
# http://www.iucr.org/resources/cif/software.                                #
#                                                                            #
# This file may be used for bona fide research purposes within the           #
# scientific community so long as proper attribution is given to the journal # 
# article from which it was obtained.                                        #
#                                                                            #
##############################################################################
data_global
_journal_data_validation_number     ?
_journal_date_recd_electronic     2014-04-08
_journal_date_accepted     2014-06-11
_journal_name_full     'Acta Crystallographica, Section E'
_journal_year     2014
_journal_volume     70
_journal_issue      7
_journal_page_first     i41
_journal_page_last     i41
_journal_paper_category     QI
_journal_paper_doi     10.1107/S1600536814013658
_journal_coeditor_code     WM5021
_publ_contact_author_name     'Zatovsky, Igor V.'
_publ_contact_author_address
;
Department of Inorganic Chemistry
Taras Shevchenko National University
64/13, Volodymyrska str.
01601 Kyiv, Ukraine
;
_publ_contact_author_email     zvigo@yandex.ru
_publ_contact_author_fax     ?
_publ_contact_author_phone     '+38(044)2393288'
_publ_section_title
;
Rietveld refinement of the langbeinite-type mixed-metal phosphate
K~2~Ni~0.5~Zr~1.5~(PO~4~)~3~
;
loop_
    _publ_author_name
    _publ_author_address
    'Zatovsky, Igor V.'
;
Department of Inorganic Chemistry
Taras Shevchenko National University
64/13, Volodymyrska St
01601 Kyiv, Ukraine
;
data_I
_database_code_depnum_ccdc_archive 'CCDC 1007892'
_pd_block_diffractogram_id     ?
_chemical_name_systematic
;
Dipotassium [nickel(II) zirconium(IV)] tris(orthophosphate)
;
_chemical_name_common     ?
_chemical_formula_moiety     'Ni0.5 O12 P3 Zr1.5, 2(K)'
_chemical_formula_sum     'K2 Ni0.5 O12 P3 Zr1.5'
_chemical_formula_structural     ?
_chemical_formula_analytical     ?
_chemical_formula_iupac     'K2 Ni0.5 Zr1.5 (P O4)3'
_chemical_formula_weight     529.285
_chemical_melting_point     ?
_symmetry_cell_setting     cubic
_symmetry_space_group_name_H-M     'P 21 3'
_symmetry_space_group_name_Hall     'P 2ac 2ab 3'
loop_
    _symmetry_equiv_pos_site_id
    _symmetry_equiv_pos_as_xyz
    1 x,y,z
    2 1/2-x,-y,1/2+z
    3 1/2+x,1/2-y,-z
    4 -x,1/2+y,1/2-z
    5 z,x,y
    6 1/2-z,-x,1/2+y
    7 1/2+z,1/2-x,-y
    8 -z,1/2+x,1/2-y
    9 y,z,x
    10 1/2+y,1/2-z,-x
    11 -y,1/2+z,1/2-x
    12 1/2-y,-z,1/2+x
_cell_length_a     10.15724(13)
_cell_length_b     10.15724(13)
_cell_length_c     10.15724(13)
_cell_angle_alpha     90
_cell_angle_beta     90
_cell_angle_gamma     90
_cell_volume     1047.92(2)
_cell_formula_units_Z     4
_cell_measurement_temperature     293(2)
_cell_special_details     ?
_exptl_crystal_density_diffrn     3.355
_exptl_crystal_density_method     'not measured'
_pd_char_colour     'yellow'
_pd_char_particle_morphology     'isometric'
_exptl_absorpt_coefficient_mu     25.543
_exptl_absorpt_correction_type     ?
_exptl_absorpt_process_details     ?
_exptl_absorpt_correction_T_min     ?
_exptl_absorpt_correction_T_max     ?
_exptl_special_details     ?
_diffrn_ambient_temperature     293(2)
_diffrn_radiation_type     'Cu K\a'
_diffrn_radiation_wavelength     1.541874
_diffrn_radiation_monochromator     'graphite'
_diffrn_measurement_device_type     'Shimadzu LabX XRD-6000'
_pd_instr_dist_src/spec     ?
_pd_instr_dist_spec/detc     ?
_pd_instr_location     ?
_pd_meas_2theta_fixed     ?
_pd_meas_2theta_range_min     11.00000
_pd_meas_2theta_range_max     105.00000
_pd_meas_2theta_range_inc     0.020006
_pd_meas_number_of_points     4701
_pd_meas_scan_method     step
_pd_meas_special_details     ?
_refine_special_details     ?
_refine_ls_matrix_type     ?
_refine_ls_R_factor_all     0.035
_refine_ls_goodness_of_fit_all     3.97
_refine_ls_restrained_S_all     3.97
_refine_ls_number_parameters     107
_refine_ls_number_restraints     2
_refine_ls_number_constraints     9
_refine_ls_hydrogen_treatment     undef
_refine_ls_weighting_scheme     calc
_refine_ls_weighting_details     'Standard least squares refinement'
_refine_ls_shift/su_max     0.001
_refine_ls_shift/su_mean     ?
_refine_ls_extinction_method     none
_refine_ls_extinction_coef     0
loop_
    _atom_type_symbol
    _atom_type_scat_Cromer_Mann_a1
    _atom_type_scat_Cromer_Mann_a2
    _atom_type_scat_Cromer_Mann_a3
    _atom_type_scat_Cromer_Mann_a4
    _atom_type_scat_Cromer_Mann_b1
    _atom_type_scat_Cromer_Mann_b2
    _atom_type_scat_Cromer_Mann_b3
    _atom_type_scat_Cromer_Mann_b4
    _atom_type_scat_Cromer_Mann_c
    _atom_type_scat_dispersion_real
    _atom_type_scat_dispersion_imag
    _atom_type_scat_source
    K 8.21860 7.43980 1.05190 0.86590 12.79490 0.77480 213.18700 41.68410
                                                                         1.42280
                                                                         0.36500
                                                                         1.06600
 International_Tables_for_Crystallography_Vol.C(1991)_Tables_6.1.1.4_and_6.1.1.5
    Zr 17.87650 10.94800 5.41732 3.65721 1.27618 11.91600 0.11762 87.66270
                                                                         2.06929
                                                                        -0.31400
                                                                         2.24500
 International_Tables_for_Crystallography_Vol.C(1991)_Tables_6.1.1.4_and_6.1.1.5
    Ni 12.83760 7.29200 4.44380 2.38000 3.87850 0.25650 12.17630 66.34210
                                                                         1.03410
                                                                        -2.95600
                                                                         0.50900
 International_Tables_for_Crystallography_Vol.C(1991)_Tables_6.1.1.4_and_6.1.1.5
    P 6.43450 4.17910 1.78000 1.49080 1.90670 27.15700 0.52600 68.16450 1.11490
                                                                         0.28300
                                                                         0.43400
 International_Tables_for_Crystallography_Vol.C(1991)_Tables_6.1.1.4_and_6.1.1.5
    O 3.04850 2.28680 1.54630 0.86700 13.27710 5.70110 0.32390 32.90890 0.25080
                                                                         0.04700
                                                                         0.03200
 International_Tables_for_Crystallography_Vol.C(1991)_Tables_6.1.1.4_and_6.1.1.5
_computing_data_collection     '<i>PCXRD</i> (Shimadzu, 2006)'
_computing_cell_refinement     '<i>DICVOL-2004</i> (Boultif & Lou\"er, 2004)'
_computing_data_reduction     '<i>FULLPROF</i> (Rodriguez-Carvajal, 2006)'
_computing_structure_solution     '<i>FULLPROF</i> (Rodriguez-Carvajal, 2006)'
_computing_structure_refinement     '<i>FULLPROF</i> (Rodriguez-Carvajal, 2006)'
_computing_molecular_graphics     '<i>DIAMOND</i> (Brandenburg, 1999)'
_computing_publication_material
;
<i>PLATON</i> (Spek, 2009) and <i>enCIFer</i> (Allen <i>et al.</i>,
2004)
;
_pd_calibration_special_details     ?
_pd_prep_cool_rate     ?
_pd_prep_pressure     101.3
_pd_prep_temperature     293(2)
_pd_proc_2theta_range_min     10.9104
_pd_proc_2theta_range_max     104.9105
_pd_proc_2theta_range_inc     0.020006
_pd_proc_info_data_reduction     ?
_pd_proc_info_excluded_regions     ?
_pd_proc_ls_background_function
;
Linear Interpolation between a set background points with refinable heights
;
_pd_proc_ls_pref_orient_corr
;
March-Dollase Numeric Multiaxial Function
;
_pd_proc_ls_prof_R_factor     0.100
_pd_proc_ls_prof_wR_factor     0.134
_pd_proc_ls_prof_wR_expected     0.034
_pd_proc_ls_profile_function
;
Thompson-Cox-Hastings pseudo-Voigt * Axial divergence asymmetry
;
_pd_proc_ls_special_details     ?
_pd_proc_wavelength     1.540598
_pd_spec_mount_mode     reflection
_pd_spec_mounting     'glass container'
_pd_spec_shape     flat_sheet
_pd_spec_size_axial     25
_pd_spec_size_equat     25
_pd_spec_size_thick     1
loop_
    _atom_site_type_symbol
    _atom_site_label
    _atom_site_fract_x
    _atom_site_fract_y
    _atom_site_fract_z
    _atom_site_U_iso_or_equiv
    _atom_site_adp_type
    _atom_site_occupancy
    K K1 0.7043(6) 0.7043(6) 0.7043(6) 0.054(5) Uiso 1.00000
    K K2 0.9317(7) 0.9317(7) 0.9317(7) 0.052(4) Uiso 1.00000
    Zr Zr1 0.1448(2) 0.1448(2) 0.1448(2) 0.007(2) Uiso 0.79(4)
    Zr Zr2 0.4146(3) 0.4146(3) 0.4146(3) 0.004(2) Uiso 0.71(4)
    Ni Ni1 0.1448(2) 0.1448(2) 0.1448(2) 0.007(2) Uiso 0.21(4)
    Ni Ni2 0.4146(3) 0.4146(3) 0.4146(3) 0.004(2) Uiso 0.29(4)
    P P1 0.4581(6) 0.2296(8) 0.1286(7) 0.004(2) Uiso 1.00000
    O O1 0.3180(14) 0.2335(14) 0.0844(15) 0.003(2) Uiso 1.00000
    O O2 0.5417(12) 0.2950(14) 0.0238(14) 0.003(2) Uiso 1.00000
    O O3 0.5025(12) 0.0869(16) 0.1471(13) 0.003(2) Uiso 1.00000
    O O4 0.4729(14) 0.3039(12) 0.2580(10) 0.003(2) Uiso 1.00000
loop_
    _atom_site_aniso_label
    _atom_site_aniso_U_11
    _atom_site_aniso_U_22
    _atom_site_aniso_U_33
    _atom_site_aniso_U_12
    _atom_site_aniso_U_13
    _atom_site_aniso_U_23
    _atom_site_aniso_type_symbol
    ? ? ? ? ? ? ? ?
_geom_special_details
;
Bond distances, angles <i>etc</i>. have been calculated using the rounded
fractional coordinates. All su's are estimated from the variances of the
(full) variance-covariance matrix. The cell e.s.d.'s are taken into account in
the estimation of distances, angles and torsion angles
;
loop_
    _geom_bond_atom_site_label_1
    _geom_bond_atom_site_label_2
    _geom_bond_site_symmetry_1
    _geom_bond_site_symmetry_2
    _geom_bond_distance
    _geom_bond_publ_flag
    K1 O1 . 4_655 2.956(16) yes
    K1 O2 . 2_665 3.165(14) yes
    K1 O4 . 2_665 3.325(14) yes
    K1 O1 . 6_565 2.956(16) no
    K1 O2 . 11_656 3.165(14) no
    K1 O4 . 11_656 3.325(14) no
    K1 O1 . 10_556 2.956(16) no
    K1 O2 . 7_566 3.165(14) no
    K1 O4 . 7_566 3.325(14) no
    K2 O3 . 2_665 2.973(15) yes
    K2 O2 . 8_656 3.026(16) yes
    K2 O4 . 2_665 3.127(15) yes
    K2 O4 . 8_656 3.332(15) yes
    K2 O3 . 11_656 2.973(15) no
    K2 O2 . 12_665 3.026(16) no
    K2 O4 . 11_656 3.127(15) no
    K2 O4 . 12_665 3.332(15) no
    K2 O3 . 7_566 2.973(15) no
    K2 O2 . 3_566 3.026(16) no
    K2 O4 . 7_566 3.127(15) no
    K2 O4 . 3_566 3.332(15) no
    Zr1 O1 . . 2.070(14) yes
    Zr1 O2 . 3_455 2.098(14) yes
    Zr1 O1 . 5_555 2.070(14) no
    Zr1 O2 . 8_545 2.098(14) no
    Zr1 O1 . 9_555 2.070(14) no
    Zr1 O2 . 12_554 2.098(14) no
    Zr2 O4 . . 2.036(12) yes
    Zr2 O3 . 4_655 2.041(16) yes
    Zr2 O4 . 5_555 2.036(12) no
    Zr2 O3 . 6_565 2.041(16) no
    Zr2 O4 . 9_555 2.036(12) no
    Zr2 O3 . 10_556 2.041(16) no
    Ni1 O2 . 8_545 2.098(14) no
    Ni1 O1 . 9_555 2.070(14) no
    Ni1 O2 . 12_554 2.098(14) no
    Ni1 O1 . 5_555 2.070(14) no
    Ni1 O1 . . 2.070(14) no
    Ni1 O2 . 3_455 2.098(14) no
    Ni2 O4 . . 2.036(12) no
    Ni2 O3 . 10_556 2.041(16) no
    Ni2 O3 . 4_655 2.041(16) no
    Ni2 O4 . 5_555 2.036(12) no
    Ni2 O3 . 6_565 2.041(16) no
    Ni2 O4 . 9_555 2.036(12) no
    P1 O3 . . 1.530(18) yes
    P1 O4 . . 1.523(13) yes
    P1 O2 . . 1.515(15) yes
    P1 O1 . . 1.493(16) yes
loop_
    _geom_angle_atom_site_label_1
    _geom_angle_atom_site_label_2
    _geom_angle_atom_site_label_3
    _geom_angle_site_symmetry_1
    _geom_angle_site_symmetry_2
    _geom_angle_site_symmetry_3
    _geom_angle
    _geom_angle_publ_flag
    O1 Zr1 O2 . . 3_455 93.2(5) no
    O1 Zr1 O1 . . 5_555 90.6(6) no
    O1 Zr1 O2 . . 8_545 175.9(5) no
    O1 Zr1 O1 . . 9_555 90.6(6) no
    O1 Zr1 O2 . . 12_554 87.7(6) no
    O1 Zr1 O2 5_555 . 3_455 87.7(6) no
    O2 Zr1 O2 3_455 . 8_545 88.6(5) no
    O1 Zr1 O2 9_555 . 3_455 175.9(5) no
    O2 Zr1 O2 3_455 . 12_554 88.6(5) no
    O1 Zr1 O2 5_555 . 8_545 93.2(5) no
    O1 Zr1 O1 5_555 . 9_555 90.6(6) no
    O1 Zr1 O2 5_555 . 12_554 175.9(5) no
    O1 Zr1 O2 9_555 . 8_545 87.7(6) no
    O2 Zr1 O2 8_545 . 12_554 88.6(5) no
    O1 Zr1 O2 9_555 . 12_554 93.2(5) no
    O3 Zr2 O4 4_655 . . 96.5(5) no
    O4 Zr2 O4 . . 5_555 87.5(5) no
    O3 Zr2 O4 6_565 . . 170.8(5) no
    O4 Zr2 O4 . . 9_555 87.5(5) no
    O3 Zr2 O4 10_556 . . 84.5(5) no
    O3 Zr2 O4 4_655 . 5_555 84.5(5) no
    O3 Zr2 O3 4_655 . 6_565 92.1(5) no
    O3 Zr2 O4 4_655 . 9_555 170.8(5) no
    O3 Zr2 O3 4_655 . 10_556 92.1(5) no
    O3 Zr2 O4 6_565 . 5_555 96.5(5) no
    O4 Zr2 O4 5_555 . 9_555 87.5(5) no
    O3 Zr2 O4 10_556 . 5_555 170.8(5) no
    O3 Zr2 O4 6_565 . 9_555 84.5(5) no
    O3 Zr2 O3 6_565 . 10_556 92.1(5) no
    O3 Zr2 O4 10_556 . 9_555 96.5(5) no
    O1 Ni1 O2 5_555 . 8_545 93.2(5) no
    O1 Ni1 O1 5_555 . 9_555 90.6(6) no
    O1 Ni1 O2 5_555 . 12_554 175.9(5) no
    O1 Ni1 O2 9_555 . 8_545 87.7(6) no
    O2 Ni1 O2 8_545 . 12_554 88.6(5) no
    O1 Ni1 O2 9_555 . 12_554 93.2(5) no
    O1 Ni1 O2 . . 3_455 93.2(5) no
    O1 Ni1 O1 . . 5_555 90.6(6) no
    O1 Ni1 O2 . . 8_545 175.9(5) no
    O1 Ni1 O1 . . 9_555 90.6(6) no
    O1 Ni1 O2 . . 12_554 87.7(6) no
    O1 Ni1 O2 5_555 . 3_455 87.7(6) no
    O2 Ni1 O2 3_455 . 8_545 88.6(5) no
    O1 Ni1 O2 9_555 . 3_455 175.9(5) no
    O2 Ni1 O2 3_455 . 12_554 88.6(5) no
    O4 Ni2 O4 5_555 . 9_555 87.5(5) no
    O3 Ni2 O4 10_556 . 5_555 170.8(5) no
    O3 Ni2 O4 6_565 . 9_555 84.5(5) no
    O3 Ni2 O3 6_565 . 10_556 92.1(5) no
    O3 Ni2 O4 10_556 . 9_555 96.5(5) no
    O3 Ni2 O3 4_655 . 6_565 92.1(5) no
    O3 Ni2 O4 4_655 . . 96.5(5) no
    O4 Ni2 O4 . . 5_555 87.5(5) no
    O3 Ni2 O4 6_565 . . 170.8(5) no
    O4 Ni2 O4 . . 9_555 87.5(5) no
    O3 Ni2 O4 10_556 . . 84.5(5) no
    O3 Ni2 O4 4_655 . 5_555 84.5(5) no
    O3 Ni2 O4 6_565 . 5_555 96.5(5) no
    O3 Ni2 O4 4_655 . 9_555 170.8(5) no
    O3 Ni2 O3 4_655 . 10_556 92.1(5) no
    O3 P1 O4 . . . 109.5(8) no
    O1 P1 O2 . . . 108.1(9) no
    O1 P1 O3 . . . 110.1(9) no
    O1 P1 O4 . . . 109.9(9) no
    O2 P1 O3 . . . 109.7(8) no
    O2 P1 O4 . . . 109.5(9) no
    Zr1 O1 P1 . . . 135.2(10) no
    Ni1 O1 P1 . . . 135.2(10) no
    Zr1 O2 P1 3_555 . . 168.8(10) no
    Zr2 O3 P1 4_645 . . 153.7(9) no
    Zr2 O4 P1 . . . 156.8(9) no
    Ni2 O4 P1 . . . 156.8(9) no
