# Supplementary material for: Rietveld refinement of the langbeinite-type mixed-metal phosphate K2Ni0.5Zr1.5(PO4)3
Source: Acta Crystallogr Sect E Struct Rep Online. 2014 Jun 18;70(Pt 7):i41. doi: 10.1107/S1600536814013658 (PMC4120588; doi:10.1107/S1600536814013658)
Supplement: Supplementary file 2 [file e-70-00i41-Isup2.rtv]

 
#==============================================
# Powder diffraction pattern number   1
#==============================================
 
data_I
 
_pd_block_id    NiZr
#==============================================================================
# 9. INSTRUMENT CHARACTERIZATION

_exptl_special_details 
; ? 
; 

# if regions of the data are excluded, the reason(s) are supplied here: 
_pd_proc_info_excluded_regions  
; ?
;

# The following item is used to identify the equipment used to record 
# the powder pattern when the diffractogram was measured at a laboratory
# other than the authors' home institution, e.g. when neutron or synchrotron 
# radiation is used. 

_pd_instr_location
; ?  
; 
_pd_calibration_special_details           # description of the method used 
                                          # to calibrate the instrument
; ? 
;  
 
_diffrn_ambient_temperature    ? 
_diffrn_source                 ?
_diffrn_source_target          ? 
_diffrn_source_type            ? 
_diffrn_measurement_device_type ? 
_diffrn_detector               ?  
_diffrn_detector_type          ?  # make or model of detector

_pd_meas_scan_method           ?  # options are 'step', 'cont',
                                  # 'tof', 'fixed' or 
                                  # 'disp' (= dispersive)  
_pd_meas_special_details 
;  ?
;

# The following two items identify the program(s) used (if appropriate).
_computing_data_collection        ?
_computing_data_reduction         ?

# Describe any processing performed on the data, prior to refinement.
# For example: a manual Lp correction or a precomputed absorption correction
_pd_proc_info_data_reduction      ? 
    
# The following item is used for angular dispersive measurements only.

_diffrn_radiation_monochromator   ?

# The following items are used to define the size of the instrument. 
# Not all distances are appropriate for all instrument types. 

_pd_instr_dist_src/mono           ?
_pd_instr_dist_mono/spec          ?
_pd_instr_dist_src/spec           ?
_pd_instr_dist_spec/anal          ?
_pd_instr_dist_anal/detc          ? 
_pd_instr_dist_spec/detc          ?

# 10. Specimen size and mounting information

# The next three fields give the specimen dimensions in mm.  The equatorial
# plane contains the incident and diffracted beam. 

_pd_spec_size_axial               ?       # perpendicular to
                                          # equatorial plane

_pd_spec_size_equat               ?       # parallel to
                                          # scattering vector
                                          # in transmission

_pd_spec_size_thick               ?       # parallel to
                                          # scattering vector
                                          # in reflection

_pd_spec_mounting                         # This field should be
                                          # used to give details of the
                                          # container.
; ?
; 
             
_pd_spec_mount_mode               ?       # options are 'reflection'
                                          # or 'transmission'  
       
_pd_spec_shape                    ?       # options are 'cylinder' 
                                          # 'flat_sheet' or 'irregular' 

     
_diffrn_radiation_probe                x-rays 
_diffrn_radiation_wavelength            1.5406
     
#  The following profile R-factors are NOT CORRECTED for background
#  The sum is extended to all non-excluded points.
#  These are the current CIF standard
 
_pd_proc_ls_prof_R_factor               10.0271
_pd_proc_ls_prof_wR_factor              13.3647
_pd_proc_ls_prof_wR_expected             3.4321
 
#  The following profile R-factors are CORRECTED for background
#  The sum is extended to all non-excluded points.
#  These items are not in the current CIF standard, but are defined above
 
_pd_proc_ls_prof_cR_factor               14.3690
_pd_proc_ls_prof_cwR_factor              17.3592
_pd_proc_ls_prof_cwR_expected             4.4579
 
#  The following items are not in the CIF standard, but are defined above
 
_pd_proc_ls_prof_chi2                15.1637
_pd_proc_ls_prof_echi2               15.7640
  
_pd_proc_ls_background_function   
;   FullProf Background function number  
;               
                
_exptl_absorpt_process_details                                                 
;   FullProf Absorption/surface roughness correction    
 No correction is applied ?.                                                   
;               
                
_pd_proc_ls_profile_function                                                   
;               
;               
_pd_proc_ls_peak_cutoff 0.00500                                                
_pd_calc_method  "   Rietveld Refinement" 
                
#---- raw/calc data loop -----   
_pd_meas_2theta_range_min      11.000000
_pd_meas_2theta_range_max     105.000000
_pd_meas_2theta_range_inc       0.020006
_pd_proc_2theta_range_min      10.910450
_pd_proc_2theta_range_max     104.910454
_pd_proc_2theta_range_inc       0.020006
 
loop_
_pd_proc_point_id
_pd_proc_2theta_corrected   
_pd_proc_intensity_total
_pd_calc_intensity_total
_pd_proc_intensity_bkg_calc
 
     1    10.9104    408(20)           413.3262          413.3262
     2    10.9305    372(19)           413.3262          413.3262 
     3    10.9504    390(20)           413.3262          413.3262  
     4    10.9705    372(19)           413.3262          413.3262  
     5    10.9904    426(21)           413.3262          413.3262  
     6    11.0105    396(20)           413.3262          413.3262  
     7    11.0304    396(20)           413.3262          413.3262  
     8    11.0505    462(21)           413.3262          413.3262  
     9    11.0704    486(22)           413.3262          413.3262  
    10    11.0905    396(20)           413.3262          413.3262 
    11    11.1104    474(22)           413.3262          413.3262 
    12    11.1305    450(21)           413.3262          413.3262 
    13    11.1504    432(21)           413.3262          413.3262 
    14    11.1705    450(21)           413.3262          413.3262  
    15    11.1904    402(20)           413.3262          413.3262  
    16    11.2105    390(20)           413.3262          413.3262   
    17    11.2304    366(19)           413.3262          413.3262   
    18    11.2505    444(21)           413.3262          413.3262   
    19    11.2704    408(20)           413.3262          413.3262   
    20    11.2905    360(19)           413.3262          413.3262    
    21    11.3104    444(21)           413.3262          413.3262     
    22    11.3305    378(19)           413.3262          413.3262     
    23    11.3504    438(21)           413.3262          413.3262     
    24    11.3705    360(19)           413.3262          413.3262     
    25    11.3904    426(21)           413.3262          413.3262     
    26    11.4104    426(21)           413.3262          413.3262  
    27    11.4305    396(20)           413.3262          413.3262  
    28    11.4504    366(19)           413.3303          413.3262  
    29    11.4705    426(21)           413.3305          413.3262  
    30    11.4904    414(20)           413.3307          413.3262  
    31    11.5105    438(21)           413.3310          413.3262  
    32    11.5304    468(22)           413.3312          413.3262  
    33    11.5505    384(20)           413.3315          413.3262  
    34    11.5704    402(20)           413.3317          413.3262  
    35    11.5905    396(20)           413.3320          413.3262  
    36    11.6104    432(21)           413.3324          413.3262    
    37    11.6305    384(20)           413.3327          413.3262   
    38    11.6504    414(20)           413.3331          413.3262 
    39    11.6705    492(22)           413.3335          413.3262 
    40    11.6904    360(19)           413.3340          413.3262 
    41    11.7105    432(21)           413.3345          413.3262 
    42    11.7304    414(20)           413.3351          413.3262 
    43    11.7505    414(20)           413.3357          413.3262 
    44    11.7704    408(20)           413.3364          413.3262 
    45    11.7905    354(19)           413.3372          413.3262 
    46    11.8104    402(20)           413.3380          413.3262 
    47    11.8305    378(19)           413.3390          413.3262 
    48    11.8504    408(20)           413.3400          413.3262  
    49    11.8705    402(20)           413.3412          413.3262  
    50    11.8904    432(21)           413.8264          413.8099  
    51    11.9104    324(18)           413.3442          413.3262  
    52    11.9305    456(21)           412.8624          412.8425  
    53    11.9504    408(20)           412.3808          412.3588  
    54    11.9705    348(19)           411.8996          411.8751  
    55    11.9904    468(22)           411.4190          411.3914  
    56    12.0105    384(20)           410.9391          410.9077  
    57    12.0304    414(20)           410.4605          410.4240  
    58    12.0505    402(20)           409.9840          409.9402  
    59    12.0704    492(22)           409.5110          409.4566  
    60    12.0905    396(20)           409.0433          408.9728  
    61    12.1104    444(21)           408.5835          408.4892  
    62    12.1305    420(20)           408.1337          408.0054  
    63    12.1504    444(21)           407.6950          407.5218  
    64    12.1705    462(21)           407.2659          407.0381  
    65    12.1904    444(21)           406.8423          406.5544  
    66    12.2105    432(21)           406.4161          406.0706  
    67    12.2304    450(21)           405.9710          405.5869  
    68    12.2505    426(21)           405.4904          405.1032  
    69    12.2704    396(20)           405.0091          404.6195  
    70    12.2905    468(22)           404.6777          404.1358  
    71    12.3104    456(21)           404.6511          403.6521  
    72    12.3305    480(22)           404.7283          403.1684  
    73    12.3504    390(20)           404.4626          402.6848  
    74    12.3705    468(22)           403.7366          402.2010  
    75    12.3904    492(22)           402.7617          401.7173  
    76    12.4104    408(20)           401.8093          401.2336  
    77    12.4305    450(21)           401.0102          400.7499  
    78    12.4504    372(19)           400.3615          400.2662  
    79    12.4705    432(21)           399.8112          399.7825  
    80    12.4904    462(21)           399.3111          399.2988  
    81    12.5105    330(18)           398.8312          398.8151  
    82    12.5304    420(20)           398.3564          398.3314  
    83    12.5505    420(20)           397.8801          397.8477  
    84    12.5704    396(20)           397.4002          397.3640  
    85    12.5905    390(20)           396.9171          396.8803  
    86    12.6104    378(19)           396.4319          396.3966  
    87    12.6305    414(20)           395.9456          395.9129  
    88    12.6504    450(21)           395.4590          395.4292  
    89    12.6705    336(18)           394.9724          394.9455  
    90    12.6904    396(20)           394.4860          394.4618  
    91    12.7105    402(20)           393.9999          393.9781  
    92    12.7304    372(19)           393.5141          393.4944  
    93    12.7505    420(20)           393.0286          393.0107  
    94    12.7704    402(20)           392.5434          392.5270  
    95    12.7905    420(20)           392.0583          392.0433  
    96    12.8104    444(21)           391.5734          391.5596  
    97    12.8305    402(20)           391.0886          391.0759  
    98    12.8504    378(19)           390.6040          390.5922  
    99    12.8705    384(20)           390.1194          390.1085  
   100    12.8904    348(19)           389.6349          389.6248 
   101    12.9104    390(20)           389.1506          389.1411 
   102    12.9305    408(20)           388.6662          388.6573 
   103    12.9504    348(19)           388.1820          388.1737 
   104    12.9705    366(19)           387.6978          387.6900 
   105    12.9904    354(19)           387.2136          387.2063 
   106    13.0105    396(20)           386.7295          386.7226 
   107    13.0304    378(19)           386.2454          386.2389 
   108    13.0505    378(19)           385.7613          385.7552    
   109    13.0704    390(20)           385.2773          385.2715    
   110    13.0905    288(17)           384.7933          384.7878    
   111    13.1104    420(20)           384.8986          384.8934    
   112    13.1305    402(20)           385.0040          384.9990    
   113    13.1504    390(20)           385.1094          385.1047    
   114    13.1705    366(19)           385.2148          385.2103    
   115    13.1904    384(20)           385.3203          385.3159    
   116    13.2105    366(19)           385.4229          385.4216    
   117    13.2304    408(20)           385.5285          385.5272    
   118    13.2505    348(19)           385.6341          385.6328    
   119    13.2704    432(21)           385.7385          385.7385    
   120    13.2905    378(19)           385.8441          385.8441    
   121    13.3104    408(20)           385.9498          385.9498    
   122    13.3305    384(20)           386.0554          386.0554    
   123    13.3504    354(19)           386.1610          386.1610    
   124    13.3705    390(20)           386.2667          386.2667    
   125    13.3904    390(20)           386.3723          386.3723    
   126    13.4104    444(21)           386.4779          386.4779    
   127    13.4305    348(19)           386.5836          386.5836    
   128    13.4504    432(21)           386.6892          386.6892    
   129    13.4705    378(19)           386.7949          386.7949    
   130    13.4904    432(21)           386.9005          386.9005    
   131    13.5105    372(19)           387.0061          387.0061    
   132    13.5304    390(20)           387.1118          387.1118    
   133    13.5505    378(19)           387.2174          387.2174    
   134    13.5704    378(19)           387.3231          387.3231    
   135    13.5905    420(20)           387.4287          387.4287    
   136    13.6104    360(19)           387.5343          387.5343    
   137    13.6305    288(17)           387.6400          387.6400    
   138    13.6504    390(20)           387.7456          387.7456    
   139    13.6705    396(20)           387.8512          387.8512    
   140    13.6904    372(19)           387.9569          387.9569    
   141    13.7105    420(20)           388.0625          388.0625    
   142    13.7304    384(20)           388.1682          388.1682    
   143    13.7505    420(20)           388.2738          388.2738    
   144    13.7704    384(20)           388.3794          388.3794    
   145    13.7905    372(19)           388.4851          388.4851    
   146    13.8104    372(19)           388.5907          388.5907    
   147    13.8305    360(19)           388.6964          388.6964    
   148    13.8504    360(19)           388.8020          388.8020    
   149    13.8705    390(20)           388.9076          388.9076    
   150    13.8904    390(20)           389.0132          389.0132    
   151    13.9104    450(21)           389.1189          389.1189    
   152    13.9305    396(20)           389.2245          389.2245    
   153    13.9504    384(20)           389.3302          389.3302    
   154    13.9705    402(20)           389.4358          389.4358    
   155    13.9904    408(20)           389.5414          389.5414    
   156    14.0105    366(19)           389.6471          389.6471    
   157    14.0304    408(20)           389.7527          389.7527    
   158    14.0505    390(20)           389.8584          389.8584    
   159    14.0704    384(20)           389.9640          389.9640    
   160    14.0905    354(19)           390.0696          390.0696    
   161    14.1104    366(19)           390.1753          390.1753    
   162    14.1305    390(20)           390.2809          390.2809    
   163    14.1504    396(20)           390.3865          390.3865    
   164    14.1705    348(19)           390.4922          390.4922    
   165    14.1904    330(18)           390.5978          390.5978    
   166    14.2105    390(20)           424.7949          390.7035    
   167    14.2304    360(19)           441.2593          390.8091    
   168    14.2505    408(20)           443.7148          390.9147    
   169    14.2704    372(19)           446.3381          391.0204    
   170    14.2905    324(18)           449.1458          391.1260    
   171    14.3104    348(19)           451.1732          390.2488    
   172    14.3305    444(21)           453.4240          389.3716    
   173    14.3504    414(20)           455.9214          388.4944    
   174    14.3705    378(19)           458.6927          387.6172    
   175    14.3904    384(20)           461.7674          386.7400    
   176    14.4104    414(20)           465.1810          385.8628    
   177    14.4305    414(20)           468.9728          384.9856    
   178    14.4504    372(19)           473.1886          384.1084    
   179    14.4705    426(21)           477.8810          383.2311    
   180    14.4904    462(21)           483.1117          382.3540    
   181    14.5105    444(21)           488.9517          381.4767    
   182    14.5304    438(21)           495.4841          380.5995    
   183    14.5505    474(22)           502.8088          379.7223    
   184    14.5704    474(22)           511.0408          378.8452    
   185    14.5905    510(23)           520.3206          377.9679    
   186    14.6104    552(23)           530.8136          377.0907    
   187    14.6305    606(25)           542.7205          376.2135    
   188    14.6504    630(25)           556.2857          375.3363    
   189    14.6705    684(26)           571.8104          374.4591    
   190    14.6904    744(27)           589.6716          373.5819    
   191    14.7105    810(28)           610.3661          372.7047    
   192    14.7304    912(30)           634.5681          371.8275    
   193    14.7505    936(31)           663.2902          370.9503    
   194    14.7704    936(31)           698.1544          370.0731    
   195    14.7905    1014(32)           741.9380          369.1959   
   196    14.8104    1134(34)           799.4686          368.3187   
   197    14.8305    1206(35)           878.9099          367.4415   
   198    14.8504    1470(38)           993.1461          366.5643   
   199    14.8705    1470(38)          1160.5018          365.6870   
   200    14.8904    1746(42)          1403.1208          364.8099   
   201    14.9104    2010(45)          1741.7056          363.9326   
   202    14.9305    2388(49)          2186.4849          363.0554   
   203    14.9504    2826(53)          2729.5105          362.1782   
   204    14.9705    3360(58)          3343.2056          361.3010   
   205    14.9904    3798(62)          3974.6582          360.4238   
   206    15.0105    4476(67)          4522.0225          359.5466   
   207    15.0304    5442(74)          4889.5640          358.6694   
   208    15.0505    7026(84)          5346.6743          357.7922   
   209    15.0704    9336(97)          7006.8442          356.9150   
   210    15.0905    12030(110)         11145.1787          356.0378 
   211    15.1104    16668(129)         16420.8418          355.1606 
   212    15.1305    20508(143)         19042.5449          354.2834 
   213    15.1504    19074(138)         17697.3066          353.4062 
   214    15.1705    14166(119)         13581.8672          352.5290 
   215    15.1904    8586(93)          8796.7021          351.6518   
   216    15.2105    4410(66)          4967.0537          350.7745   
   217    15.2304    2190(47)          2566.7483          349.8974   
   218    15.2505    1236(35)          1342.1758          349.0201   
   219    15.2704    900(30)           844.6618          348.1429    
   220    15.2905    726(27)           709.8600          347.2657    
   221    15.3104    684(26)           718.9298          346.3885    
   222    15.3305    612(25)           761.9355          345.5113    
   223    15.3504    612(25)           792.6401          344.6341    
   224    15.3705    624(25)           798.5792          343.7569    
   225    15.3904    624(25)           782.8892          342.8797    
   226    15.4104    528(23)           753.5742          342.0025    
   227    15.4305    474(22)           718.1750          341.1253    
   228    15.4504    462(21)           681.9142          340.2481    
   229    15.4705    468(22)           647.6970          339.3708    
   230    15.4904    372(19)           616.7609          338.4937    
   231    15.5105    420(20)           589.3669          337.6165    
   232    15.5304    378(19)           565.3037          336.7393    
   233    15.5505    462(21)           544.1777          335.8621    
   234    15.5704    396(20)           525.5787          334.9849    
   235    15.5905    438(21)           509.1253          334.1076    
   236    15.6104    390(20)           494.4957          333.2305    
   237    15.6305    420(20)           481.4196          332.3532    
   238    15.6504    420(20)           469.6731          331.4760    
   239    15.6705    408(20)           459.0706          330.5988    
   240    15.6904    426(21)           449.4582          329.7216    
   241    15.7105    312(18)           440.7048          328.8444    
   242    15.7304    372(19)           432.7028          327.9672    
   243    15.7505    306(17)           425.3586          327.0900    
   244    15.7704    312(18)           418.5944          326.2128    
   245    15.7905    390(20)           412.3429          325.3356    
   246    15.8104    372(19)           406.5464          324.4584    
   247    15.8305    342(18)           401.1550          323.5812    
   248    15.8504    402(20)           396.1259          322.7040    
   249    15.8705    348(19)           391.4206          321.8268    
   250    15.8904    384(20)           387.0070          320.9496    
   251    15.9104    354(19)           382.8557          320.0724    
   252    15.9305    348(19)           378.9416          319.1951    
   253    15.9505    384(20)           375.2424          318.3179    
   254    15.9704    372(19)           371.7384          317.4408    
   255    15.9904    348(19)           368.4119          316.5635    
   256    16.0105    408(20)           332.0084          315.6863    
   257    16.0305    354(19)           330.4073          314.8091    
   258    16.0504    300(17)           328.8534          313.9319    
   259    16.0704    306(17)           329.5479          315.2602    
   260    16.0905    354(19)           316.5885          316.5885    
   261    16.1105    378(19)           317.9168          317.9168    
   262    16.1304    354(19)           319.2449          319.2449    
   263    16.1504    408(20)           320.5732          320.5732    
   264    16.1705    300(17)           321.9015          321.9015    
   265    16.1905    396(20)           323.2298          323.2298    
   266    16.2104    474(22)           324.5579          324.5579    
   267    16.2304    312(18)           325.8862          325.8862    
   268    16.2505    390(20)           327.2145          327.2145    
   269    16.2705    330(18)           328.5428          328.5428    
   270    16.2904    402(20)           329.8709          329.8709    
   271    16.3104    348(19)           331.1992          331.1992    
   272    16.3305    366(19)           332.5275          332.5275    
   273    16.3505    378(19)           333.8558          333.8558    
   274    16.3704    348(19)           335.1839          335.1839    
   275    16.3904    330(18)           336.5122          336.5122    
   276    16.4104    372(19)           337.8405          337.8405    
   277    16.4305    390(20)           339.1688          339.1688    
   278    16.4505    360(19)           340.4970          340.4970    
   279    16.4704    384(20)           341.8252          341.8252    
   280    16.4904    378(19)           343.1535          343.1535    
   281    16.5105    360(19)           344.4818          344.4818    
   282    16.5305    390(20)           345.8100          345.8100    
   283    16.5504    402(20)           347.1382          347.1382    
   284    16.5704    348(19)           348.4665          348.4665    
   285    16.5905    378(19)           349.7947          349.7947    
   286    16.6105    360(19)           351.1230          351.1230    
   287    16.6304    366(19)           352.4512          352.4512    
   288    16.6504    366(19)           353.7795          353.7795    
   289    16.6705    336(18)           355.1078          355.1078    
   290    16.6905    354(19)           356.4360          356.4360    
   291    16.7104    360(19)           357.7642          357.7642    
   292    16.7304    378(19)           359.0925          359.0925    
   293    16.7505    354(19)           360.4207          360.4207    
   294    16.7705    420(20)           361.7490          361.7490    
   295    16.7904    414(20)           363.0772          363.0772    
   296    16.8104    396(20)           364.4055          364.4055    
   297    16.8305    312(18)           365.7337          365.7337    
   298    16.8505    294(17)           368.0810          367.0620    
   299    16.8704    342(18)           368.0496          366.9619    
   300    16.8904    348(19)           368.0253          366.8617    
   301    16.9104    408(20)           368.0093          366.7615    
   302    16.9305    456(21)           368.0027          366.6613    
   303    16.9505    312(18)           368.0071          366.5612    
   304    16.9704    336(18)           368.0242          366.4610    
   305    16.9904    348(19)           368.0561          366.3608    
   306    17.0105    378(19)           368.1055          366.2607    
   307    17.0305    354(19)           368.1755          366.1605    
   308    17.0504    414(20)           368.2703          366.0603    
   309    17.0704    396(20)           368.3947          365.9602    
   310    17.0905    348(19)           368.5551          365.8600    
   311    17.1105    360(19)           368.7597          365.7598    
   312    17.1304    348(19)           369.0190          365.6597    
   313    17.1504    366(19)           369.3468          365.5595    
   314    17.1705    306(17)           369.7620          365.4593    
   315    17.1905    336(18)           370.2911          365.3592    
   316    17.2104    324(18)           370.9749          365.2590    
   317    17.2304    366(19)           371.8869          365.1588    
   318    17.2505    348(19)           373.1784          365.0587    
   319    17.2705    360(19)           375.1746          364.9585    
   320    17.2904    432(21)           378.5170          364.8583    
   321    17.3104    450(21)           384.2338          364.7581    
   322    17.3305    300(17)           393.4321          364.6580    
   323    17.3505    420(20)           406.3038          364.5578    
   324    17.3704    366(19)           420.8673          364.4576    
   325    17.3904    438(21)           432.9058          364.3575    
   326    17.4104    462(21)           440.6197          364.2573    
   327    17.4305    540(23)           463.0624          364.1571    
   328    17.4505    594(24)           545.4875          364.0569    
   329    17.4704    624(25)           622.0466          363.9568    
   330    17.4904    576(24)           595.8163          363.8566    
   331    17.5105    552(23)           543.5814          363.7564    
   332    17.5305    486(22)           479.9939          363.6563    
   333    17.5504    444(21)           423.4534          363.5561    
   334    17.5704    414(20)           390.9283          363.4560    
   335    17.5905    366(19)           377.6944          363.3558    
   336    17.6105    306(17)           373.7024          363.2556    
   337    17.6304    414(20)           372.7231          363.1555    
   338    17.6504    366(19)           372.2262          363.0553    
   339    17.6705    396(20)           371.4991          362.9551    
   340    17.6905    402(20)           370.5320          362.8549    
   341    17.7104    426(21)           369.4906          362.7548    
   342    17.7304    354(19)           368.5058          362.6546    
   343    17.7505    306(17)           367.6365          362.5544    
   344    17.7705    378(19)           366.8909          362.4543    
   345    17.7904    372(19)           366.2547          362.3541    
   346    17.8104    360(19)           365.7082          362.2539    
   347    17.8305    318(18)           365.2336          362.1537    
   348    17.8505    342(18)           364.8166          362.0536    
   349    17.8704    438(21)           364.4461          361.9534    
   350    17.8904    402(20)           364.1133          361.8532    
   351    17.9104    288(17)           363.8116          361.7531    
   352    17.9305    348(19)           363.5358          361.6529    
   353    17.9505    324(18)           363.2814          361.5527    
   354    17.9704    366(19)           363.0453          361.4526    
   355    17.9904    312(18)           362.8246          361.3524    
   356    18.0105    366(19)           362.6170          361.2522    
   357    18.0305    330(18)           362.4208          361.1521    
   358    18.0504    312(18)           362.2344          361.0519    
   359    18.0704    342(18)           362.0565          360.9517    
   360    18.0905    366(19)           361.2083          360.8516    
   361    18.1105    366(19)           361.0851          360.7514    
   362    18.1304    438(21)           360.9641          360.6512    
   363    18.1504    432(21)           360.8450          360.5511    
   364    18.1705    378(19)           360.4509          360.4509    
   365    18.1905    378(19)           360.3507          360.3507    
   366    18.2104    294(17)           360.2505          360.2505    
   367    18.2304    306(17)           360.1504          360.1504    
   368    18.2505    366(19)           360.0502          360.0502    
   369    18.2705    420(20)           359.9500          359.9500    
   370    18.2904    348(19)           359.8499          359.8499    
   371    18.3104    426(21)           359.7497          359.7497    
   372    18.3305    372(19)           359.6495          359.6495    
   373    18.3505    366(19)           359.5494          359.5494    
   374    18.3704    288(17)           359.4492          359.4492    
   375    18.3904    348(19)           359.3490          359.3490    
   376    18.4104    258(16)           359.2489          359.2489    
   377    18.4305    348(19)           358.6092          358.6092    
   378    18.4505    336(18)           357.9695          357.9695    
   379    18.4704    348(19)           357.3299          357.3299    
   380    18.4904    396(20)           356.6902          356.6902    
   381    18.5105    300(17)           356.0506          356.0506    
   382    18.5305    312(18)           355.4109          355.4109    
   383    18.5504    348(19)           354.7713          354.7713    
   384    18.5704    354(19)           354.1316          354.1316    
   385    18.5905    336(18)           353.4919          353.4919    
   386    18.6105    390(20)           352.8522          352.8522    
   387    18.6304    390(20)           352.2126          352.2126    
   388    18.6504    360(19)           351.5729          351.5729    
   389    18.6705    324(18)           350.9333          350.9333    
   390    18.6905    336(18)           350.2936          350.2936    
   391    18.7104    372(19)           349.6540          349.6540    
   392    18.7304    348(19)           349.0143          349.0143    
   393    18.7505    390(20)           348.3746          348.3746    
   394    18.7705    408(20)           347.7350          347.7350    
   395    18.7904    390(20)           347.0953          347.0953    
   396    18.8104    348(19)           346.4557          346.4557    
   397    18.8305    354(19)           425.2081          345.8160    
   398    18.8505    378(19)           429.1365          345.1763    
   399    18.8704    336(18)           433.4702          344.5367    
   400    18.8904    384(20)           438.2584          343.8970    
   401    18.9104    390(20)           443.5605          343.2574    
   402    18.9305    384(20)           449.4397          342.6177    
   403    18.9505    402(20)           455.9773          341.9780    
   404    18.9704    342(18)           463.2601          341.3384    
   405    18.9904    432(21)           471.3998          340.6987    
   406    19.0105    414(20)           480.5212          340.0590    
   407    19.0305    432(21)           490.7784          339.4193    
   408    19.0504    492(22)           502.3519          338.7797    
   409    19.0704    480(22)           515.4622          338.1401    
   410    19.0905    540(23)           530.3843          337.5004    
   411    19.1105    648(25)           547.4400          336.8607    
   412    19.1304    648(25)           567.0462          336.2211    
   413    19.1504    744(27)           589.7122          335.5814    
   414    19.1705    714(27)           616.0903          334.9417    
   415    19.1905    882(30)           647.0095          334.3021    
   416    19.2104    894(30)           683.5647          333.6624    
   417    19.2304    972(31)           727.2799          333.0228    
   418    19.2505    1182(34)           780.3686          332.3831   
   419    19.2705    1206(35)           846.5726          331.7434   
   420    19.2904    1350(37)           932.6446          331.1038   
   421    19.3104    1608(40)          1051.5944          330.4641   
   422    19.3305    1740(42)          1227.1681          329.8245   
   423    19.3505    2052(45)          1498.2102          329.1848   
   424    19.3704    2478(50)          1916.6155          328.5452   
   425    19.3904    2946(54)          2530.7512          327.9055   
   426    19.4104    3522(59)          3352.9502          327.2658   
   427    19.4305    4380(66)          4329.6147          326.6262   
   428    19.4505    5304(73)          5341.9961          325.9865   
   429    19.4704    6696(82)          6254.6787          325.3469   
   430    19.4904    8760(94)          7314.5229          324.7072   
   431    19.5105    11382(107)         10154.3867          324.0675 
   432    19.5305    16320(128)         16687.0078          323.4278 
   433    19.5504    20892(145)         22212.3340          322.7882 
   434    19.5704    21972(148)         21233.3789          322.1485 
   435    19.5905    18798(137)         17543.5254          321.5089 
   436    19.6105    13482(116)         12897.4023          320.8692 
   437    19.6304    8916(94)          8023.9854          320.2296   
   438    19.6504    4878(70)          4398.4614          319.5899   
   439    19.6705    2364(49)          2389.9048          318.9502   
   440    19.6905    1452(38)          1525.3198          318.3105   
   441    19.7104    960(31)          1224.7982          317.6709    
   442    19.7304    900(30)          1133.0085          317.0312    
   443    19.7505    744(27)          1091.4240          316.3916    
   444    19.7705    696(26)          1044.7584          315.7519    
   445    19.7904    666(26)           983.6129          315.1123    
   446    19.8104    702(26)           914.3909          314.4726    
   447    19.8305    576(24)           845.4751          313.8329    
   448    19.8505    474(22)           782.2408          313.1933    
   449    19.8704    522(23)           726.8759          312.5536    
   450    19.8904    480(22)           679.4515          311.9140    
   451    19.9104    444(21)           639.0908          311.2743    
   452    19.9305    474(22)           604.6953          310.6346    
   453    19.9505    432(21)           575.2024          309.9949    
   454    19.9704    462(21)           549.7478          309.3553    
   455    19.9904    450(21)           527.6084          308.7157    
   456    20.0105    384(20)           508.2290          308.0760    
   457    20.0305    342(18)           491.1528          307.4363    
   458    20.0504    420(20)           476.0219          306.7967    
   459    20.0704    348(19)           462.5396          306.1570    
   460    20.0905    402(20)           450.4623          305.5173    
   461    20.1105    342(18)           439.5970          304.8777    
   462    20.1304    348(19)           429.7755          304.2380    
   463    20.1504    330(18)           420.8616          303.5984    
   464    20.1705    414(20)           412.7383          302.9587    
   465    20.1905    348(19)           405.3097          302.3190    
   466    20.2104    360(19)           398.4921          301.6794    
   467    20.2304    372(19)           392.2126          301.0397    
   468    20.2505    342(18)           386.4130          300.4001    
   469    20.2705    306(17)           327.5901          299.7604    
   470    20.2904    318(18)           325.3949          299.1208    
   471    20.3104    372(19)           323.3258          298.4811    
   472    20.3305    378(19)           321.3706          297.8414    
   473    20.3505    336(18)           297.2018          297.2018    
   474    20.3704    384(20)           296.5621          296.5621    
   475    20.3904    366(19)           295.9225          295.9225    
   476    20.4104    300(17)           295.2828          295.2828    
   477    20.4305    336(18)           300.8617          300.8617    
   478    20.4505    372(19)           306.4407          306.4407    
   479    20.4704    402(20)           312.0191          312.0191    
   480    20.4904    360(19)           317.5981          317.5981    
   481    20.5105    408(20)           323.1771          323.1771    
   482    20.5305    402(20)           328.7560          328.7560    
   483    20.5504    324(18)           334.3344          334.3344    
   484    20.5704    342(18)           339.9134          339.9134    
   485    20.5905    456(21)           345.4924          345.4924    
   486    20.6105    282(17)           351.0713          351.0713    
   487    20.6304    366(19)           379.1504          350.6506    
   488    20.6504    330(18)           392.0733          350.2298    
   489    20.6705    312(18)           393.8462          349.8090    
   490    20.6905    390(20)           395.7954          349.3882    
   491    20.7104    318(18)           397.9416          348.9675    
   492    20.7304    444(21)           400.3064          348.5468    
   493    20.7505    360(19)           402.9160          348.1260    
   494    20.7705    408(20)           405.7991          347.7052    
   495    20.7904    354(19)           408.9899          347.2845    
   496    20.8104    390(20)           412.5290          346.8637    
   497    20.8305    366(19)           416.4603          346.4429    
   498    20.8505    420(20)           420.8399          346.0221    
   499    20.8704    462(21)           425.7285          345.6014    
   500    20.8904    468(22)           431.2036          345.1806    
   501    20.9104    408(20)           437.3527          344.7599    
   502    20.9305    414(20)           444.2839          344.3391    
   503    20.9505    486(22)           452.1247          343.9183    
   504    20.9704    492(22)           461.0310          343.4976    
   505    20.9904    498(22)           471.1984          343.0768    
   506    21.0105    486(22)           482.8571          342.6560    
   507    21.0305    552(23)           496.3097          342.2352    
   508    21.0504    540(23)           511.9222          341.8145    
   509    21.0704    594(24)           530.1915          341.3937    
   510    21.0905    582(24)           551.7778          340.9730    
   511    21.1105    678(26)           577.6598          340.5522    
   512    21.1304    738(27)           609.3932          340.1314    
   513    21.1504    792(28)           649.6696          339.7107    
   514    21.1705    828(29)           703.2949          339.2899    
   515    21.1905    858(29)           778.4955          338.8691    
   516    21.2104    1116(33)           888.3490          338.4484   
   517    21.2304    1272(36)          1050.7195          338.0276   
   518    21.2505    1494(39)          1285.0046          337.6068   
   519    21.2705    1674(41)          1604.5079          337.1861   
   520    21.2904    1848(43)          2008.1194          336.7653   
   521    21.3104    2244(47)          2478.9236          336.3445   
   522    21.3305    2952(54)          2986.2122          335.9238   
   523    21.3505    3708(61)          3501.8730          335.5030   
   524    21.3704    4590(68)          4141.5449          335.0822   
   525    21.3904    6216(79)          5507.2227          334.6615   
   526    21.4104    8628(93)          8406.7207          334.2407   
   527    21.4305    11634(108)         11612.0840          333.8199 
   528    21.4505    13116(115)         12215.2119          333.3992 
   529    21.4704    10842(104)         10764.0557          332.9784 
   530    21.4904    8526(92)          8729.6025          332.5576   
   531    21.5105    6408(80)          6298.5596          332.1369   
   532    21.5305    3936(63)          4009.8372          331.7161   
   533    21.5504    2118(46)          2374.7302          331.2953   
   534    21.5704    1140(34)          1448.9932          330.8746   
   535    21.5905    762(28)          1019.5524          330.4538    
   536    21.6105    684(26)           848.6703          330.0330    
   537    21.6304    636(25)           785.0309          329.6123    
   538    21.6504    570(24)           755.1534          329.1915    
   539    21.6705    474(22)           729.3870          328.7708    
   540    21.6905    510(23)           699.3206          328.3500    
   541    21.7104    492(22)           665.4008          327.9292    
   542    21.7304    420(20)           630.6052          327.5085    
   543    21.7505    450(21)           597.5272          327.0877    
   544    21.7705    402(20)           567.6434          326.6669    
   545    21.7904    426(21)           541.4170          326.2462    
   546    21.8104    408(20)           518.7079          325.8254    
   547    21.8305    384(20)           499.1243          325.4046    
   548    21.8505    330(18)           482.1921          324.9839    
   549    21.8704    324(18)           467.4873          324.5631    
   550    21.8904    342(18)           454.6328          324.1423    
   551    21.9104    330(18)           443.3311          323.7216    
   552    21.9305    330(18)           433.3327          323.3008    
   553    21.9505    360(19)           424.4404          322.8800    
   554    21.9704    372(19)           416.4897          322.4593    
   555    21.9904    348(19)           409.3444          322.0385    
   556    22.0105    348(19)           402.8963          321.6177    
   557    22.0305    396(20)           397.0499          321.1970    
   558    22.0504    318(18)           391.7303          320.7762    
   559    22.0704    330(18)           386.8691          320.3554    
   560    22.0905    348(19)           382.4124          319.9347    
   561    22.1105    408(20)           378.3115          319.5139    
   562    22.1304    336(18)           374.5269          319.0932    
   563    22.1504    306(17)           371.0228          318.6724    
   564    22.1705    300(17)           367.7682          318.2516    
   565    22.1905    372(19)           364.7383          317.8308    
   566    22.2104    330(18)           361.9089          317.4101    
   567    22.2304    306(17)           331.4346          316.9893    
   568    22.2505    306(17)           330.2772          316.5685    
   569    22.2705    348(19)           329.1750          316.1478    
   570    22.2904    384(20)           328.1222          315.7271    
   571    22.3104    360(19)           327.1142          315.3063    
   572    22.3305    354(19)           314.8855          314.8855    
   573    22.3505    348(19)           314.4647          314.4647    
   574    22.3704    360(19)           314.0440          314.0440    
   575    22.3904    402(20)           313.6232          313.6232    
   576    22.4104    282(17)           313.2024          313.2024    
   577    22.4305    312(18)           313.6150          313.6150    
   578    22.4505    366(19)           314.0276          314.0276    
   579    22.4704    372(19)           314.4401          314.4401    
   580    22.4904    306(17)           314.8527          314.8527    
   581    22.5105    342(18)           315.2653          315.2653    
   582    22.5305    318(18)           315.6779          315.6779    
   583    22.5504    348(19)           316.0904          316.0904    
   584    22.5704    348(19)           316.5030          316.5030    
   585    22.5905    324(18)           316.9156          316.9156    
   586    22.6105    354(19)           317.3282          317.3282    
   587    22.6304    390(20)           317.7407          317.7407    
   588    22.6504    330(18)           318.1533          318.1533    
   589    22.6705    366(19)           318.5659          318.5659    
   590    22.6905    378(19)           318.9785          318.9785    
   591    22.7104    336(18)           319.3910          319.3910    
   592    22.7304    348(19)           319.8036          319.8036    
   593    22.7505    288(17)           320.2162          320.2162    
   594    22.7705    372(19)           320.6288          320.6288    
   595    22.7904    324(18)           321.0413          321.0413    
   596    22.8104    390(20)           321.4539          321.4539    
   597    22.8305    360(19)           321.8665          321.8665    
   598    22.8505    354(19)           322.2790          322.2790    
   599    22.8704    366(19)           322.6916          322.6916    
   600    22.8904    288(17)           323.1042          323.1042    
   601    22.9104    288(17)           323.5168          323.5168    
   602    22.9305    378(19)           323.9293          323.9293    
   603    22.9505    312(18)           324.3419          324.3419    
   604    22.9704    342(18)           324.7545          324.7545    
   605    22.9904    306(17)           325.1670          325.1670    
   606    23.0105    342(18)           325.5796          325.5796    
   607    23.0305    396(20)           325.9922          325.9922    
   608    23.0504    324(18)           326.4047          326.4047    
   609    23.0704    354(19)           326.8173          326.8173    
   610    23.0905    318(18)           327.2299          327.2299    
   611    23.1105    306(17)           327.6425          327.6425    
   612    23.1304    354(19)           328.0550          328.0550    
   613    23.1504    342(18)           328.4676          328.4676    
   614    23.1705    396(20)           328.8802          328.8802    
   615    23.1905    336(18)           329.2928          329.2928    
   616    23.2104    342(18)           329.7053          329.7053    
   617    23.2304    324(18)           330.1179          330.1179    
   618    23.2505    366(19)           330.5305          330.5305    
   619    23.2705    342(18)           330.9431          330.9431    
   620    23.2904    288(17)           331.3556          331.3556    
   621    23.3104    348(19)           331.7682          331.7682    
   622    23.3305    366(19)           332.1808          332.1808    
   623    23.3505    330(18)           332.5934          332.5934    
   624    23.3704    360(19)           333.0059          333.0059    
   625    23.3904    384(20)           333.4185          333.4185    
   626    23.4104    414(20)           333.8311          333.8311    
   627    23.4305    342(18)           334.2437          334.2437    
   628    23.4505    336(18)           334.6562          334.6562    
   629    23.4704    354(19)           335.0688          335.0688    
   630    23.4904    294(17)           335.4814          335.4814    
   631    23.5105    366(19)           335.8939          335.8939    
   632    23.5305    318(18)           336.3065          336.3065    
   633    23.5504    360(19)           336.7191          336.7191    
   634    23.5704    318(18)           337.1317          337.1317    
   635    23.5905    342(18)           337.5442          337.5442    
   636    23.6105    360(19)           337.9568          337.9568    
   637    23.6304    402(20)           338.3694          338.3694    
   638    23.6504    348(19)           338.7819          338.7819    
   639    23.6705    330(18)           339.1945          339.1945    
   640    23.6905    372(19)           339.6071          339.6071    
   641    23.7104    348(19)           340.0197          340.0197    
   642    23.7304    348(19)           340.4322          340.4322    
   643    23.7505    306(17)           340.8448          340.8448    
   644    23.7705    360(19)           341.2574          341.2574    
   645    23.7904    408(20)           341.6699          341.6699    
   646    23.8104    318(18)           342.0825          342.0825    
   647    23.8305    438(21)           342.4951          342.4951    
   648    23.8505    396(20)           342.9077          342.9077    
   649    23.8704    426(21)           343.3202          343.3202    
   650    23.8904    420(20)           343.7328          343.7328    
   651    23.9104    384(20)           344.1454          344.1454    
   652    23.9305    330(18)           344.5580          344.5580    
   653    23.9505    354(19)           344.9706          344.9706    
   654    23.9704    318(18)           345.3831          345.3831    
   655    23.9904    300(17)           345.7957          345.7957    
   656    24.0105    402(20)           346.2083          346.2083    
   657    24.0305    402(20)           346.6208          346.6208    
   658    24.0504    408(20)           347.6657          347.0334    
   659    24.0704    354(19)           348.3699          347.4460    
   660    24.0905    282(17)           348.8347          347.8586    
   661    24.1105    360(19)           349.3039          348.2711    
   662    24.1304    384(20)           349.7782          348.6837    
   663    24.1504    348(19)           350.2583          349.0963    
   664    24.1705    348(19)           350.7448          349.5088    
   665    24.1905    366(19)           351.2386          349.9214    
   666    24.2104    342(18)           351.7406          350.3340    
   667    24.2304    378(19)           352.2521          350.7466    
   668    24.2505    294(17)           352.7744          351.1591    
   669    24.2705    414(20)           353.3092          351.5717    
   670    24.2904    306(17)           353.8583          351.9843    
   671    24.3104    432(21)           354.4242          352.3968    
   672    24.3305    366(19)           355.0097          352.8094    
   673    24.3505    342(18)           355.6183          353.2220    
   674    24.3704    426(21)           356.2542          353.6345    
   675    24.3904    264(16)           356.9229          354.0471    
   676    24.4104    306(17)           356.4487          353.2773    
   677    24.4305    318(18)           356.0225          352.5074    
   678    24.4505    366(19)           355.6556          351.7375    
   679    24.4704    348(19)           355.3632          350.9677    
   680    24.4904    312(18)           355.1673          350.1978    
   681    24.5105    360(19)           355.1033          349.4279    
   682    24.5305    378(19)           355.2321          348.6581    
   683    24.5504    384(20)           355.6641          347.8883    
   684    24.5704    300(17)           356.5919          347.1184    
   685    24.5905    366(19)           358.3243          346.3485    
   686    24.6105    402(20)           361.2762          345.5787    
   687    24.6304    312(18)           365.8763          344.8089    
   688    24.6504    360(19)           372.3681          344.0390    
   689    24.6705    378(19)           380.6573          343.2691    
   690    24.6905    324(18)           390.3828          342.4992    
   691    24.7104    348(19)           401.1685          341.7294    
   692    24.7304    402(20)           414.2153          340.9596    
   693    24.7505    438(21)           438.4648          340.1897    
   694    24.7705    414(20)           492.2142          339.4198    
   695    24.7904    372(19)           560.9749          338.6500    
   696    24.8104    462(21)           574.6767          337.8802    
   697    24.8305    498(22)           537.5261          337.1103    
   698    24.8505    432(21)           501.3427          336.3404    
   699    24.8704    438(21)           466.1373          335.5706    
   700    24.8904    384(20)           424.1559          334.8007    
   701    24.9104    408(20)           387.4633          334.0309    
   702    24.9305    426(21)           363.5325          333.2610    
   703    24.9505    294(17)           350.8129          332.4911    
   704    24.9704    396(20)           344.6758          331.7213    
   705    24.9904    336(18)           341.5526          330.9514    
   706    25.0105    330(18)           339.5872          330.1816    
   707    25.0305    348(19)           337.9693          329.4117    
   708    25.0504    366(19)           336.4069          328.6419    
   709    25.0704    306(17)           334.8435          327.8720    
   710    25.0905    396(20)           333.3051          327.1021    
   711    25.1105    324(18)           331.8284          326.3323    
   712    25.1304    384(20)           330.4332          325.5625    
   713    25.1504    330(18)           329.1231          324.7926    
   714    25.1705    372(19)           327.8913          324.0227    
   715    25.1905    372(19)           326.7270          323.2528    
   716    25.2104    294(17)           325.6194          322.4831    
   717    25.2304    336(18)           324.5583          321.7132    
   718    25.2505    330(18)           323.5360          320.9433    
   719    25.2705    342(18)           322.5458          320.1734    
   720    25.2904    348(19)           321.5826          319.4036    
   721    25.3104    354(19)           320.6421          318.6338    
   722    25.3305    354(19)           319.7209          317.8639    
   723    25.3505    378(19)           318.8162          317.0940    
   724    25.3704    348(19)           317.9257          316.3242    
   725    25.3904    330(18)           317.0475          315.5544    
   726    25.4104    330(18)           316.1797          314.7845    
   727    25.4305    348(19)           315.3214          314.0146    
   728    25.4505    378(19)           314.4713          313.2447    
   729    25.4704    330(18)           313.6283          312.4749    
   730    25.4904    258(16)           312.7917          311.7050    
   731    25.5105    306(17)           325.8203          313.0585    
   732    25.5305    306(17)           332.4600          314.4119    
   733    25.5504    324(18)           334.0401          315.7652    
   734    25.5704    390(20)           336.3207          317.1187    
   735    25.5905    330(18)           338.6793          318.4721    
   736    25.6105    354(19)           341.1241          319.8256    
   737    25.6304    348(19)           343.6647          321.1789    
   738    25.6504    312(18)           346.0665          322.5323    
   739    25.6705    324(18)           348.8459          323.8858    
   740    25.6905    360(19)           351.7582          325.2392    
   741    25.7104    378(19)           354.8215          326.5925    
   742    25.7304    294(17)           358.0557          327.9460    
   743    25.7505    372(19)           361.4843          329.2994    
   744    25.7705    348(19)           365.1349          330.6528    
   745    25.7904    366(19)           369.0397          332.0062    
   746    25.8104    366(19)           373.2397          333.3596    
   747    25.8305    402(20)           377.7793          334.7130    
   748    25.8505    372(19)           382.7178          336.0665    
   749    25.8704    306(17)           388.1211          337.4198    
   750    25.8904    348(19)           394.0761          338.7732    
   751    25.9104    378(19)           400.6868          340.1267    
   752    25.9305    312(18)           408.0849          341.4801    
   753    25.9505    486(22)           416.4396          342.8336    
   754    25.9704    432(21)           425.9748          344.1869    
   755    25.9904    444(21)           437.0149          345.5403    
   756    26.0105    456(21)           450.0381          346.8937    
   757    26.0305    426(21)           465.8476          348.2472    
   758    26.0504    486(22)           485.7815          349.6005    
   759    26.0704    450(21)           512.1139          350.9539    
   760    26.0905    522(23)           548.4167          352.3074    
   761    26.1105    612(25)           599.7367          353.6608    
   762    26.1304    618(25)           672.0648          355.0141    
   763    26.1504    750(27)           770.7869          356.3676    
   764    26.1705    924(30)           898.8138          357.7210    
   765    26.1905    1068(33)          1056.1177          359.0745   
   766    26.2104    1188(34)          1242.1562          360.4278   
   767    26.2304    1440(38)          1457.0349          361.7812   
   768    26.2505    1758(42)          1715.0720          363.1347   
   769    26.2705    2418(49)          2113.9902          364.4881   
   770    26.2904    3108(56)          2899.4834          365.8414   
   771    26.3104    4368(66)          4135.6538          367.1949   
   772    26.3305    5652(75)          5001.6382          368.5483   
   773    26.3505    5424(74)          4787.5952          369.9017   
   774    26.3704    4374(66)          4106.3584          371.2551   
   775    26.3904    3636(60)          3487.2930          372.6085   
   776    26.4104    2946(54)          2799.9424          373.9619   
   777    26.4305    2142(46)          2040.9434          375.3154   
   778    26.4505    1290(36)          1403.4174          376.6688   
   779    26.4704    732(27)           983.3839          378.0221    
   780    26.4904    570(24)           754.8066          379.3756    
   781    26.5105    546(23)           645.4585          380.7290    
   782    26.5305    438(21)           595.3088          382.0825    
   783    26.5504    474(22)           570.4584          383.4358    
   784    26.5704    522(23)           554.7828          384.7892    
   785    26.5905    510(23)           541.5736          386.1426    
   786    26.6105    540(23)           528.7164          387.4961    
   787    26.6304    582(24)           516.0950          388.8494    
   788    26.6504    570(24)           504.1946          390.2029    
   789    26.6705    504(22)           493.4458          391.5563    
   790    26.6905    618(25)           484.0714          392.9097    
   791    26.7104    588(24)           476.0712          394.2630    
   792    26.7304    570(24)           469.3333          395.6165    
   793    26.7505    438(21)           463.6948          396.9699    
   794    26.7705    474(22)           458.9890          398.3234    
   795    26.7904    432(21)           455.0678          399.6767    
   796    26.8104    348(19)           451.8025          401.0301    
   797    26.8305    372(19)           445.6833          398.9742    
   798    26.8505    402(20)           440.0317          396.9182    
   799    26.8704    396(20)           434.7813          394.8624    
   800    26.8904    396(20)           429.8727          392.8064    
   801    26.9104    372(19)           425.2592          390.7504    
   802    26.9305    486(22)           420.9018          388.6944    
   803    26.9505    414(20)           416.7671          386.6384    
   804    26.9704    444(21)           412.8279          384.5826    
   805    26.9904    402(20)           409.0593          382.5267    
   806    27.0105    390(20)           405.4424          380.4707    
   807    27.0305    462(21)           401.9588          378.4147    
   808    27.0504    414(20)           398.5949          376.3589    
   809    27.0704    462(21)           395.3367          374.3029    
   810    27.0905    432(21)           392.1734          372.2469    
   811    27.1105    420(20)           389.0953          370.1910    
   812    27.1304    456(21)           386.0941          368.1352    
   813    27.1504    504(22)           372.0224          366.0792    
   814    27.1705    426(21)           573.4042          364.0232    
   815    27.1905    570(24)           585.2817          361.9673    
   816    27.2104    534(23)           598.7200          359.9115    
   817    27.2304    588(24)           613.9440          357.8555    
   818    27.2505    600(24)           720.8071          355.7995    
   819    27.2705    582(24)           747.3695          353.7435    
   820    27.2904    678(26)           777.4330          351.6877    
   821    27.3104    756(27)           811.6149          349.6317    
   822    27.3305    870(29)           850.6189          347.5758    
   823    27.3505    930(30)           895.3784          345.5198    
   824    27.3704    990(31)           946.9807          343.4640    
   825    27.3904    1080(33)          1006.8651          341.4080   
   826    27.4104    1116(33)          1076.8167          339.3520   
   827    27.4305    1290(36)          1159.1444          337.2961   
   828    27.4505    1410(38)          1256.8601          335.2401   
   829    27.4704    1374(37)          1373.9321          333.1843   
   830    27.4904    1650(41)          1515.8472          331.1283   
   831    27.5105    1956(44)          1690.1179          329.0723   
   832    27.5305    2130(46)          1908.4603          327.0163   
   833    27.5504    2532(50)          2190.5820          324.9605   
   834    27.5704    3048(55)          2575.2979          322.9046   
   835    27.5905    3780(61)          3140.9639          320.8486   
   836    27.6105    4830(69)          4033.6851          318.7926   
   837    27.6304    5718(76)          5472.6816          316.7368   
   838    27.6504    7860(89)          7669.0615          314.6808   
   839    27.6705    9780(99)         10620.8730          312.6248   
   840    27.6905    13380(116)         13930.3398          310.5689 
   841    27.7104    16962(130)         17210.5117          308.5131 
   842    27.7304    24216(156)         22014.9746          306.4571 
   843    27.7505    35844(189)         35070.2500          304.4011 
   844    27.7705    50886(226)         57250.4023          302.3452 
   845    27.7904    57510(240)         57984.1289          300.2894 
   846    27.8104    50226(224)         41383.9688          298.2334 
   847    27.8305    37626(194)         33612.3086          296.1774 
   848    27.8505    31218(177)         31870.7930          294.1214 
   849    27.8704    26538(163)         22691.9492          292.0656 
   850    27.8904    16536(129)         13157.2930          290.0096 
   851    27.9104    8640(93)          7516.3706          287.9536   
   852    27.9305    4572(68)          4853.1401          285.8977   
   853    27.9505    2772(53)          3732.3936          283.8417   
   854    27.9704    1986(45)          3212.0154          281.7859   
   855    27.9904    1662(41)          2850.4331          279.7299   
   856    28.0105    1458(38)          2516.0923          277.6740   
   857    28.0305    1386(37)          2202.5613          275.6180   
   858    28.0504    1176(34)          1926.9462          273.5622   
   859    28.0704    1104(33)          1695.8793          271.5062   
   860    28.0905    912(30)          1506.0596          269.4502    
   861    28.1105    912(30)          1350.2725          267.3942    
   862    28.1304    744(27)          1221.3864          265.3384    
   863    28.1504    708(27)          1113.6276          263.2825    
   864    28.1705    696(26)          1022.5186          261.2265    
   865    28.1905    624(25)           944.7842          259.1705    
   866    28.2104    576(24)           877.8301          257.1147    
   867    28.2304    516(23)           819.7049          255.0587    
   868    28.2505    450(21)           768.8719          253.0027    
   869    28.2705    540(23)           724.1156          250.9468    
   870    28.2904    510(23)           684.4709          248.8910    
   871    28.3104    468(22)           649.1331          246.8350    
   872    28.3305    420(20)           617.4885          244.7790    
   873    28.3505    420(20)           588.9896          242.7230    
   874    28.3704    450(21)           358.3552          240.6672    
   875    28.3904    510(23)           347.9168          238.6113    
   876    28.4104    396(20)           338.3419          236.5553    
   877    28.4305    432(21)           332.3161          237.2995    
   878    28.4505    402(20)           238.0437          238.0437    
   879    28.4704    498(22)           238.7879          238.7879    
   880    28.4904    474(22)           239.5321          239.5321    
   881    28.5105    534(23)           240.2763          240.2763    
   882    28.5305    402(20)           290.7503          241.0205    
   883    28.5504    420(20)           294.8189          241.7647    
   884    28.5704    420(20)           299.2318          242.5089    
   885    28.5905    462(21)           304.0383          243.2531    
   886    28.6105    432(21)           332.0004          243.9973    
   887    28.6304    444(21)           339.3113          244.7415    
   888    28.6504    408(20)           347.3892          245.4857    
   889    28.6705    456(21)           356.3533          246.2299    
   890    28.6905    486(22)           366.3581          246.9741    
   891    28.7104    420(20)           377.5806          247.7183    
   892    28.7304    534(23)           390.2496          248.4625    
   893    28.7505    456(21)           404.6440          249.2067    
   894    28.7705    534(23)           421.1113          249.9510    
   895    28.7904    570(24)           440.0963          250.6951    
   896    28.8104    528(23)           462.1632          251.4393    
   897    28.8305    558(24)           488.0610          252.1835    
   898    28.8505    564(24)           518.7504          252.9278    
   899    28.8704    588(24)           555.5651          253.6719    
   900    28.8904    678(26)           600.3817          254.4161    
   901    28.9104    780(28)           656.0873          255.1603    
   902    28.9305    792(28)           727.7162          255.9046    
   903    28.9505    948(31)           824.9135          256.6488    
   904    28.9704    1170(34)           966.4575          257.3929   
   905    28.9904    1338(37)          1185.3945          258.1371   
   906    29.0105    1494(39)          1528.7031          258.8814   
   907    29.0305    1932(44)          2039.0114          259.6256   
   908    29.0504    2406(49)          2715.0811          260.3698   
   909    29.0704    3150(56)          3479.7993          261.1140   
   910    29.0905    4272(65)          4255.3540          261.8582   
   911    29.1105    5862(77)          5313.2661          262.6024   
   912    29.1304    8406(92)          7917.1426          263.3466   
   913    29.1504    12108(110)         12995.8252          264.0908 
   914    29.1705    14040(118)         14872.9150          264.8350 
   915    29.1905    12696(113)         11389.0566          265.5792 
   916    29.2104    9972(100)          8612.9883          266.3234  
   917    29.2304    8448(92)          8228.1953          267.0676   
   918    29.2505    7128(84)          6880.2612          267.8118   
   919    29.2705    5196(72)          4459.6602          268.5560   
   920    29.2904    3120(56)          2679.9185          269.3002   
   921    29.3104    1734(42)          1716.3442          270.0444   
   922    29.3305    1122(33)          1267.9845          270.7886   
   923    29.3505    780(28)          1068.8250          271.5328    
   924    29.3704    696(26)           961.8352          272.2770    
   925    29.3904    672(26)           878.8495          273.0212    
   926    29.4104    630(25)           801.7423          273.7654    
   927    29.4305    534(23)           730.9077          274.5096    
   928    29.4505    498(22)           669.3236          275.2538    
   929    29.4704    504(22)           617.8020          275.9980    
   930    29.4904    402(20)           575.3973          276.7422    
   931    29.5105    456(21)           540.5103          277.4865    
   932    29.5305    438(21)           511.6282          278.2307    
   933    29.5504    402(20)           487.4984          278.9748    
   934    29.5704    444(21)           467.1567          279.7190    
   935    29.5905    420(20)           450.2903          280.4633    
   936    29.6105    402(20)           435.5167          281.2075    
   937    29.6304    354(19)           422.7990          281.9516    
   938    29.6504    342(18)           411.9629          282.6958    
   939    29.6705    336(18)           402.3867          283.4401    
   940    29.6905    330(18)           394.0160          284.1843    
   941    29.7104    354(19)           386.6745          284.9284    
   942    29.7304    366(19)           380.2123          285.6726    
   943    29.7505    342(18)           374.5069          286.4169    
   944    29.7705    342(18)           369.4592          287.1611    
   945    29.7904    318(18)           316.5956          287.9052    
   946    29.8104    270(16)           315.5229          288.6494    
   947    29.8305    378(19)           314.6382          289.3937    
   948    29.8505    294(17)           313.9187          290.1379    
   949    29.8704    318(18)           292.0706          290.8820    
   950    29.8904    264(16)           292.8932          291.6263    
   951    29.9104    366(19)           293.3518          291.9984    
   952    29.9305    336(18)           293.8195          292.3706    
   953    29.9505    324(18)           294.2977          292.7428    
   954    29.9704    288(17)           294.7879          293.1150    
   955    29.9904    324(18)           295.2921          293.4872    
   956    30.0105    300(17)           295.8126          293.8594    
   957    30.0305    336(18)           296.3521          294.2316    
   958    30.0504    306(17)           296.9140          294.6038    
   959    30.0704    306(17)           297.5026          294.9760    
   960    30.0905    348(19)           298.1234          295.3481    
   961    30.1105    276(17)           298.7836          295.7203    
   962    30.1304    318(18)           299.4929          296.0925    
   963    30.1504    324(18)           300.2662          296.4647    
   964    30.1705    264(16)           301.1264          296.8369    
   965    30.1905    324(18)           302.1106          297.2091    
   966    30.2104    366(19)           303.2775          297.5812    
   967    30.2304    354(19)           304.7170          297.9534    
   968    30.2505    342(18)           306.5546          298.3257    
   969    30.2705    330(18)           308.9443          298.6978    
   970    30.2904    306(17)           312.0440          299.0700    
   971    30.3104    354(19)           315.9816          299.4422    
   972    30.3305    288(17)           320.8538          299.8144    
   973    30.3505    282(17)           326.7903          300.1866    
   974    30.3704    348(19)           334.0365          300.5587    
   975    30.3904    372(19)           342.9203          300.9309    
   976    30.4104    324(18)           354.2682          301.3031    
   977    30.4305    408(20)           371.2945          301.6753    
   978    30.4505    474(22)           400.7216          302.0475    
   979    30.4704    558(24)           443.7675          302.4197    
   980    30.4904    564(24)           477.8623          302.7919    
   981    30.5105    546(23)           477.1360          303.1641    
   982    30.5305    450(21)           453.5567          303.5363    
   983    30.5504    552(23)           430.7526          303.9084    
   984    30.5704    426(21)           411.9780          304.2806    
   985    30.5905    492(22)           389.5789          304.6528    
   986    30.6105    354(19)           364.9804          305.0250    
   987    30.6304    282(17)           344.0723          305.3972    
   988    30.6504    324(18)           329.7914          305.7694    
   989    30.6705    354(19)           321.6132          306.1416    
   990    30.6905    330(18)           317.4944          306.5138    
   991    30.7104    366(19)           315.5696          306.8859    
   992    30.7304    306(17)           314.6929          307.2581    
   993    30.7505    282(17)           314.2754          307.6303    
   994    30.7705    276(17)           314.0394          308.0025    
   995    30.7904    270(16)           313.8691          308.3747    
   996    30.8104    306(17)           313.7288          308.7469    
   997    30.8305    276(17)           313.6172          309.1191    
   998    30.8505    294(17)           313.5426          309.4913    
   999    30.8704    342(18)           313.5118          309.8634    
  1000    30.8904    270(16)           313.5268          310.2356    
  1001    30.9104    294(17)           313.5858          310.6078    
  1002    30.9305    294(17)           313.6846          310.9800    
  1003    30.9505    264(16)           313.8181          311.3522    
  1004    30.9704    330(18)           313.9814          311.7244    
  1005    30.9904    300(17)           314.1700          312.0966    
  1006    31.0105    318(18)           314.3800          312.4688    
  1007    31.0305    240(15)           314.6084          312.8410    
  1008    31.0504    300(17)           312.6976          311.0584    
  1009    31.0704    312(18)           310.8002          309.2757    
  1010    31.0905    360(19)           308.9143          307.4929    
  1011    31.1105    336(18)           307.0386          305.7102    
  1012    31.1304    300(17)           305.1719          303.9276    
  1013    31.1504    252(16)           328.2417          302.1448    
  1014    31.1705    330(18)           328.1012          300.3621    
  1015    31.1905    282(17)           338.0959          298.5794    
  1016    31.2104    330(18)           338.9960          296.7968    
  1017    31.2304    342(18)           340.2047          295.0140    
  1018    31.2505    336(18)           341.7693          293.2313    
  1019    31.2705    294(17)           343.7443          291.4485    
  1020    31.2904    306(17)           346.1982          289.6660    
  1021    31.3104    300(17)           349.2130          287.8832    
  1022    31.3305    402(20)           352.8901          286.1005    
  1023    31.3505    402(20)           357.3550          284.3177    
  1024    31.3704    438(21)           362.7638          282.5352    
  1025    31.3904    456(21)           368.9161          280.7524    
  1026    31.4104    396(20)           376.8834          278.9697    
  1027    31.4305    402(20)           386.5795          277.1870    
  1028    31.4505    438(21)           398.4325          275.4042    
  1029    31.4704    432(21)           413.0291          273.6216    
  1030    31.4904    438(21)           431.0062          271.8389    
  1031    31.5105    486(22)           453.9207          270.0562    
  1032    31.5305    504(22)           483.5858          268.2734    
  1033    31.5504    540(23)           523.7017          266.4908    
  1034    31.5704    660(26)           581.5525          264.7081    
  1035    31.5905    708(27)           670.5411          262.9254    
  1036    31.6105    750(27)           811.5772          261.1426    
  1037    31.6304    912(30)          1027.6565          259.3600    
  1038    31.6504    1122(33)          1327.8318          257.5773   
  1039    31.6705    1476(38)          1687.8768          255.7945   
  1040    31.6905    1926(44)          2067.1035          254.0118   
  1041    31.7104    2802(53)          2537.5032          252.2292   
  1042    31.7304    3828(62)          3582.5059          250.4465   
  1043    31.7505    5490(74)          5880.2119          248.6637   
  1044    31.7705    6630(81)          7355.0352          246.8810   
  1045    31.7904    6126(78)          5890.8218          245.0984   
  1046    31.8104    4974(71)          4175.1211          243.3157   
  1047    31.8305    3870(62)          3716.2515          241.5329   
  1048    31.8505    3732(61)          3676.7310          239.7502   
  1049    31.8704    3012(55)          2851.0232          237.9676   
  1050    31.8904    1956(44)          1858.6357          236.1849   
  1051    31.9104    1266(36)          1190.3311          234.4021   
  1052    31.9305    744(27)           832.1981          232.6194    
  1053    31.9505    612(25)           659.4423          230.8366    
  1054    31.9705    528(23)           575.4229          229.0539    
  1055    31.9905    444(21)           525.9139          227.2711    
  1056    32.0104    462(21)           487.1429          225.4887    
  1057    32.0304    354(19)           452.0876          223.7060    
  1058    32.0504    450(21)           420.2825          221.9232    
  1059    32.0704    384(20)           392.4195          220.1405    
  1060    32.0905    390(20)           368.6517          218.3578    
  1061    32.1105    354(19)           348.5769          216.5750    
  1062    32.1305    330(18)           331.5790          214.7923    
  1063    32.1505    360(19)           317.0596          213.0095    
  1064    32.1704    312(18)           304.5248          211.2271    
  1065    32.1904    372(19)           295.4662          211.3295    
  1066    32.2104    324(18)           287.7003          211.4319    
  1067    32.2304    426(21)           280.9943          211.5343    
  1068    32.2505    312(18)           275.1647          211.6367    
  1069    32.2705    384(20)           386.1026          211.7391    
  1070    32.2905    318(18)           388.2939          211.8414    
  1071    32.3105    414(20)           438.3488          211.9438    
  1072    32.3304    342(18)           445.2927          212.0462    
  1073    32.3504    390(20)           453.5746          212.1486    
  1074    32.3704    354(19)           463.2650          212.2510    
  1075    32.3904    408(20)           451.1072          212.3534    
  1076    32.4104    408(20)           465.3480          212.4557    
  1077    32.4305    420(20)           481.2566          212.5581    
  1078    32.4505    432(21)           499.0502          212.6605    
  1079    32.4705    468(22)           518.9933          212.7629    
  1080    32.4905    516(23)           541.3958          212.8653    
  1081    32.5104    462(21)           557.2108          212.9677    
  1082    32.5304    666(26)           586.2910          213.0700    
  1083    32.5504    750(27)           619.1970          213.1724    
  1084    32.5704    720(27)           656.6254          213.2748    
  1085    32.5905    786(28)           699.4576          213.3772    
  1086    32.6105    834(29)           748.8035          213.4796    
  1087    32.6305    930(30)           806.0480          213.5820    
  1088    32.6505    882(30)           872.9720          213.6844    
  1089    32.6704    1086(33)           951.9540          213.7867   
  1090    32.6904    942(31)          1046.3003          213.8891    
  1091    32.7104    1254(35)          1160.7882          213.9915   
  1092    32.7304    1254(35)          1303.2281          214.0939   
  1093    32.7505    1332(36)          1487.2239          214.1963   
  1094    32.7705    1650(41)          1736.8490          214.2987   
  1095    32.7905    1920(44)          2092.7578          214.4010   
  1096    32.8105    2334(48)          2615.8628          214.5034   
  1097    32.8304    2898(54)          3379.9580          214.6058   
  1098    32.8504    3930(63)          4445.6118          214.7082   
  1099    32.8704    4806(69)          5826.3857          214.8106   
  1100    32.8904    6294(79)          7486.3882          214.9130   
  1101    32.9104    8970(95)          9412.3105          215.0154   
  1102    32.9305    12066(110)         11851.4824          215.1177 
  1103    32.9505    18162(135)         16029.1152          215.2201 
  1104    32.9705    26196(162)         24586.3887          215.3225 
  1105    32.9905    36132(190)         36009.5664          215.4249 
  1106    33.0104    39276(198)         38331.4062          215.5273 
  1107    33.0304    34128(185)         30580.0742          215.6296 
  1108    33.0504    24966(158)         23393.3555          215.7320 
  1109    33.0704    21822(148)         21029.3535          215.8344 
  1110    33.0905    20376(143)         19291.2852          215.9368 
  1111    33.1105    16704(129)         14766.8203          216.0392 
  1112    33.1305    10608(103)          9719.4014          216.1416 
  1113    33.1505    5220(72)          6051.2451          216.2440   
  1114    33.1704    3036(55)          3919.6116          216.3463   
  1115    33.1904    2160(46)          2811.0042          216.4487   
  1116    33.2104    1404(37)          2245.1731          216.5511   
  1117    33.2304    1182(34)          1932.8031          216.6535   
  1118    33.2505    1026(32)          1725.5916          216.7559   
  1119    33.2705    1062(33)          1557.5721          216.8583   
  1120    33.2905    828(29)          1406.4780          216.9606    
  1121    33.3105    768(28)          1268.8801          217.0630    
  1122    33.3304    708(27)          1146.3831          217.1654    
  1123    33.3504    588(24)          1039.9155          217.2678    
  1124    33.3704    582(24)           948.8087          217.3702    
  1125    33.3904    540(23)           871.2825          217.4726    
  1126    33.4104    498(22)           805.2320          217.5750    
  1127    33.4305    414(20)           748.6814          217.6773    
  1128    33.4505    408(20)           699.9523          217.7797    
  1129    33.4705    426(21)           657.6812          217.8821    
  1130    33.4905    408(20)           620.7802          217.9845    
  1131    33.5104    390(20)           588.3849          218.0869    
  1132    33.5304    414(20)           559.7760          218.1892    
  1133    33.5504    330(18)           534.3920          218.2916    
  1134    33.5704    336(18)           511.7674          218.3940    
  1135    33.5905    366(19)           491.5154          218.4964    
  1136    33.6105    312(18)           473.3150          218.5988    
  1137    33.6305    360(19)           456.8997          218.7012    
  1138    33.6505    312(18)           442.0453          218.8036    
  1139    33.6704    318(18)           428.5616          218.9059    
  1140    33.6904    342(18)           416.2814          219.0083    
  1141    33.7104    324(18)           405.0695          219.1107    
  1142    33.7304    324(18)           283.5083          219.2131    
  1143    33.7505    276(17)           279.8673          219.3155    
  1144    33.7705    354(19)           276.5435          219.4179    
  1145    33.7905    288(17)           273.5009          219.5202    
  1146    33.8105    306(17)           270.7107          219.6226    
  1147    33.8304    324(18)           268.1486          219.7250    
  1148    33.8504    312(18)           219.8274          219.8274    
  1149    33.8704    276(17)           219.9298          219.9298    
  1150    33.8904    300(17)           220.0322          220.0322    
  1151    33.9104    288(17)           220.1346          220.1346    
  1152    33.9305    246(16)           220.2369          220.2369    
  1153    33.9505    288(17)           220.3393          220.3393    
  1154    33.9705    228(15)           220.4417          220.4417    
  1155    33.9905    228(15)           220.5441          220.5441    
  1156    34.0104    294(17)           220.6465          220.6465    
  1157    34.0304    288(17)           220.7488          220.7488    
  1158    34.0504    258(16)           220.8512          220.8512    
  1159    34.0704    336(18)           220.9536          220.9536    
  1160    34.0905    300(17)           221.0560          221.0560    
  1161    34.1105    252(16)           221.1584          221.1584    
  1162    34.1305    282(17)           221.2608          221.2608    
  1163    34.1505    258(16)           221.3632          221.3632    
  1164    34.1704    306(17)           221.4655          221.4655    
  1165    34.1904    252(16)           221.5679          221.5679    
  1166    34.2104    288(17)           221.6703          221.6703    
  1167    34.2304    246(16)           221.7727          221.7727    
  1168    34.2505    264(16)           221.8751          221.8751    
  1169    34.2705    252(16)           221.9775          221.9775    
  1170    34.2905    216(15)           222.0798          222.0798    
  1171    34.3105    306(17)           226.1858          226.1858    
  1172    34.3304    270(16)           230.2910          230.2910    
  1173    34.3504    264(16)           234.3970          234.3970    
  1174    34.3704    294(17)           238.5029          238.5029    
  1175    34.3904    288(17)           242.6089          242.6089    
  1176    34.4104    240(15)           246.7148          246.7148    
  1177    34.4305    336(18)           250.8208          250.8208    
  1178    34.4505    228(15)           254.9268          254.9268    
  1179    34.4705    264(16)           259.0327          259.0327    
  1180    34.4905    330(18)           263.1387          263.1387    
  1181    34.5104    270(16)           267.2439          267.2439    
  1182    34.5304    210(14)           271.3498          271.3498    
  1183    34.5504    294(17)           271.0439          271.0439    
  1184    34.5704    234(15)           270.7379          270.7379    
  1185    34.5905    288(17)           270.4320          270.4320    
  1186    34.6105    288(17)           270.1261          270.1261    
  1187    34.6305    276(17)           269.8201          269.8201    
  1188    34.6505    276(17)           269.5142          269.5142    
  1189    34.6704    276(17)           269.2083          269.2083    
  1190    34.6904    336(18)           268.9024          268.9024    
  1191    34.7104    252(16)           268.5964          268.5964    
  1192    34.7304    228(15)           268.2905          268.2905    
  1193    34.7505    246(16)           267.9846          267.9846    
  1194    34.7705    276(17)           269.6656          267.6786    
  1195    34.7905    264(16)           269.5055          267.3727    
  1196    34.8105    276(17)           269.3619          267.0668    
  1197    34.8304    324(18)           269.2376          266.7609    
  1198    34.8504    258(16)           269.9933          266.4550    
  1199    34.8704    294(17)           269.9792          266.1490    
  1200    34.8904    282(17)           270.0030          265.8431    
  1201    34.9104    252(16)           270.0715          265.5371    
  1202    34.9305    300(17)           270.1932          265.2312    
  1203    34.9505    330(18)           270.3784          264.9253    
  1204    34.9705    252(16)           270.6407          264.6193    
  1205    34.9905    318(18)           270.9973          264.3134    
  1206    35.0104    282(17)           271.4699          264.0075    
  1207    35.0304    336(18)           272.0877          263.7016    
  1208    35.0504    276(17)           272.8897          263.3956    
  1209    35.0704    282(17)           273.9283          263.0897    
  1210    35.0905    246(16)           275.2781          262.7838    
  1211    35.1105    324(18)           277.0539          262.4778    
  1212    35.1305    228(15)           279.4531          262.1719    
  1213    35.1505    300(17)           282.8559          261.8660    
  1214    35.1704    300(17)           288.0198          261.5601    
  1215    35.1904    270(16)           296.3307          261.2542    
  1216    35.2104    294(17)           309.7455          260.9482    
  1217    35.2304    318(18)           329.9087          260.6423    
  1218    35.2505    366(19)           356.3651          260.3363    
  1219    35.2705    366(19)           386.1557          260.0304    
  1220    35.2905    384(20)           421.1033          259.7245    
  1221    35.3105    450(21)           491.1950          259.4185    
  1222    35.3304    648(25)           661.1908          259.1126    
  1223    35.3504    684(26)           806.2104          258.8067    
  1224    35.3704    708(27)           696.9715          258.5008    
  1225    35.3904    534(23)           540.3522          258.1948    
  1226    35.4104    528(23)           478.6909          257.8889    
  1227    35.4305    498(22)           513.3484          257.5829    
  1228    35.4505    450(21)           500.6459          257.2770    
  1229    35.4705    438(21)           415.6672          256.9711    
  1230    35.4905    402(20)           346.9000          256.6651    
  1231    35.5104    312(18)           309.1424          256.3593    
  1232    35.5304    264(16)           291.5253          256.0533    
  1233    35.5504    252(16)           283.5541          255.7474    
  1234    35.5704    276(17)           279.0641          255.4415    
  1235    35.5905    312(18)           280.5539          255.1355    
  1236    35.6105    228(15)           277.6014          254.8296    
  1237    35.6305    246(16)           275.0239          254.5237    
  1238    35.6505    276(17)           274.9771          254.2177    
  1239    35.6704    258(16)           273.3274          253.9118    
  1240    35.6904    228(15)           272.0258          253.6059    
  1241    35.7104    300(17)           271.0097          253.3000    
  1242    35.7304    282(17)           270.2266          252.9940    
  1243    35.7505    270(16)           269.6376          252.6881    
  1244    35.7705    252(16)           269.2158          252.3821    
  1245    35.7905    300(17)           268.9424          252.0762    
  1246    35.8105    264(16)           268.8048          251.7703    
  1247    35.8304    276(17)           268.7947          251.4644    
  1248    35.8504    258(16)           268.9097          251.1584    
  1249    35.8704    312(18)           269.4637          250.8525    
  1250    35.8904    306(17)           269.8532          250.5466    
  1251    35.9104    270(16)           270.3798          250.2406    
  1252    35.9305    270(16)           269.1642          249.9347    
  1253    35.9505    276(17)           270.2561          249.6288    
  1254    35.9705    264(16)           271.3903          249.3228    
  1255    35.9905    306(17)           272.7176          249.0169    
  1256    36.0104    246(16)           274.2686          248.7110    
  1257    36.0304    294(17)           275.2590          248.4051    
  1258    36.0504    294(17)           277.4290          248.0992    
  1259    36.0704    264(16)           279.9604          247.7932    
  1260    36.0905    258(16)           282.9289          247.4873    
  1261    36.1105    240(15)           286.4359          247.1813    
  1262    36.1305    324(18)           290.6272          246.8754    
  1263    36.1505    240(15)           295.7211          246.5695    
  1264    36.1704    276(17)           302.0535          246.2636    
  1265    36.1904    336(18)           310.1695          245.9576    
  1266    36.2104    306(17)           320.9155          245.6517    
  1267    36.2304    318(18)           335.5234          245.3458    
  1268    36.2505    330(18)           355.6191          245.0398    
  1269    36.2705    360(19)           383.0728          244.7339    
  1270    36.2905    408(20)           419.6779          244.4280    
  1271    36.3105    438(21)           466.9603          244.1220    
  1272    36.3304    468(22)           526.7169          243.8161    
  1273    36.3504    516(23)           602.4307          243.5102    
  1274    36.3704    630(25)           699.5317          243.2043    
  1275    36.3904    804(28)           827.3599          242.8983    
  1276    36.4104    1050(32)          1013.7421          242.5924   
  1277    36.4305    1428(38)          1326.0748          242.2865   
  1278    36.4505    1896(44)          1812.9578          241.9805   
  1279    36.4705    2472(50)          2270.2227          241.6746   
  1280    36.4905    2286(48)          2305.9639          241.3687   
  1281    36.5104    2082(46)          1980.8597          241.0628   
  1282    36.5304    1548(39)          1640.8363          240.7568   
  1283    36.5504    1440(38)          1466.5345          240.4509   
  1284    36.5704    1398(37)          1365.4106          240.1450   
  1285    36.5905    1242(35)          1175.3762          239.8390   
  1286    36.6105    978(31)           921.4827          239.5331    
  1287    36.6305    606(25)           691.9382          239.2271    
  1288    36.6505    480(22)           529.0776          238.9212    
  1289    36.6704    378(19)           430.8492          238.6153    
  1290    36.6904    378(19)           376.5180          238.3094    
  1291    36.7104    294(17)           346.7216          238.0035    
  1292    36.7304    300(17)           329.3036          237.6975    
  1293    36.7505    336(18)           317.8171          237.3916    
  1294    36.7705    342(18)           309.0628          237.0856    
  1295    36.7905    276(17)           301.5810          236.7797    
  1296    36.8105    312(18)           294.8170          236.4738    
  1297    36.8304    294(17)           288.6288          236.1679    
  1298    36.8504    246(16)           283.0112          235.8620    
  1299    36.8704    306(17)           279.2900          235.5560    
  1300    36.8904    348(19)           274.9130          235.2501    
  1301    36.9104    324(18)           271.0701          234.9442    
  1302    36.9305    288(17)           268.6076          234.6382    
  1303    36.9505    234(15)           265.7065          234.3323    
  1304    36.9705    294(17)           264.6372          235.4993    
  1305    36.9905    246(16)           263.8756          236.6663    
  1306    37.0104    300(17)           263.3805          237.8331    
  1307    37.0304    282(17)           263.2866          239.0001    
  1308    37.0504    240(15)           263.2426          240.1671    
  1309    37.0704    276(17)           263.3853          241.3341    
  1310    37.0905    264(16)           263.4092          242.5011    
  1311    37.1105    270(16)           263.9020          243.6682    
  1312    37.1305    294(17)           264.5468          244.8352    
  1313    37.1505    258(16)           265.3411          246.0022    
  1314    37.1704    246(16)           266.2869          247.1690    
  1315    37.1904    216(15)           267.2628          248.3360    
  1316    37.2104    252(16)           267.6073          248.5664    
  1317    37.2304    348(19)           268.1396          248.7968    
  1318    37.2505    270(16)           268.8874          249.0272    
  1319    37.2705    270(16)           269.8916          249.2576    
  1320    37.2905    300(17)           271.2155          249.4880    
  1321    37.3105    264(16)           272.9620          249.7184    
  1322    37.3304    282(17)           275.3098          249.9487    
  1323    37.3504    216(15)           273.6060          250.1791    
  1324    37.3704    306(17)           278.5941          250.4095    
  1325    37.3904    276(17)           285.9257          250.6399    
  1326    37.4104    360(19)           296.6854          250.8703    
  1327    37.4305    306(17)           311.8058          251.1008    
  1328    37.4505    264(16)           331.5281          251.3311    
  1329    37.4705    348(19)           353.2456          251.5616    
  1330    37.4905    330(18)           381.6365          251.7920    
  1331    37.5104    426(21)           421.2173          252.0223    
  1332    37.5304    540(23)           497.6387          252.2527    
  1333    37.5504    636(25)           644.3505          252.4831    
  1334    37.5704    786(28)           768.8386          252.7135    
  1335    37.5905    780(28)           712.5159          252.9439    
  1336    37.6105    612(25)           581.1314          253.1743    
  1337    37.6305    564(24)           500.2537          253.4047    
  1338    37.6505    528(23)           495.6852          253.6351    
  1339    37.6704    510(23)           502.4889          253.8655    
  1340    37.6904    462(21)           454.1771          254.0959    
  1341    37.7104    384(20)           386.9897          254.3263    
  1342    37.7304    300(17)           336.0420          254.5567    
  1343    37.7505    312(18)           305.9865          254.7871    
  1344    37.7705    312(18)           290.3827          255.0175    
  1345    37.7905    270(16)           282.5485          255.2479    
  1346    37.8105    306(17)           278.3157          255.4783    
  1347    37.8304    288(17)           277.9743          255.7087    
  1348    37.8504    264(16)           275.9356          255.9391    
  1349    37.8704    306(17)           274.1981          256.1695    
  1350    37.8904    294(17)           273.6978          256.3999    
  1351    37.9104    252(16)           272.5118          256.6303    
  1352    37.9305    306(17)           271.5771          256.8607    
  1353    37.9505    270(16)           270.8728          257.0911    
  1354    37.9705    264(16)           270.3708          257.3215    
  1355    37.9905    270(16)           270.0425          257.5519    
  1356    38.0104    246(16)           269.8633          257.7822    
  1357    38.0304    264(16)           269.8148          258.0126    
  1358    38.0504    264(16)           269.8834          258.2430    
  1359    38.0704    216(15)           270.0596          258.4734    
  1360    38.0905    258(16)           270.3377          258.7039    
  1361    38.1105    282(17)           270.7155          258.9342    
  1362    38.1305    222(15)           271.1938          259.1646    
  1363    38.1505    300(17)           271.7761          259.3951    
  1364    38.1704    258(16)           272.4683          259.6254    
  1365    38.1904    288(17)           273.2815          259.8558    
  1366    38.2104    282(17)           273.8718          260.0862    
  1367    38.2304    300(17)           274.9929          260.3166    
  1368    38.2505    294(17)           276.2893          260.5470    
  1369    38.2705    270(16)           276.5293          260.7774    
  1370    38.2905    282(17)           278.3547          261.0078    
  1371    38.3105    276(17)           280.3290          261.2382    
  1372    38.3304    270(16)           282.8701          261.4686    
  1373    38.3504    306(17)           285.9562          261.6990    
  1374    38.3704    258(16)           289.8249          261.9294    
  1375    38.3904    264(16)           294.8719          262.1598    
  1376    38.4104    312(18)           301.2070          262.3902    
  1377    38.4305    330(18)           310.7469          262.6206    
  1378    38.4505    342(18)           323.9901          262.8510    
  1379    38.4705    336(18)           341.9086          263.0814    
  1380    38.4905    264(16)           365.1632          263.3118    
  1381    38.5104    378(19)           394.2476          263.5421    
  1382    38.5304    384(20)           430.3641          263.7726    
  1383    38.5504    462(21)           476.6079          264.0030    
  1384    38.5704    540(23)           541.4924          264.2334    
  1385    38.5905    720(27)           649.6374          264.4638    
  1386    38.6105    900(30)           838.4481          264.6942    
  1387    38.6305    1188(34)          1063.6876          264.9246   
  1388    38.6505    1140(34)          1128.3500          265.1550   
  1389    38.6704    1032(32)           990.7157          265.3853   
  1390    38.6904    756(27)           817.3625          265.6157    
  1391    38.7104    762(28)           725.3684          265.8461    
  1392    38.7304    756(27)           711.1230          266.0765    
  1393    38.7505    702(26)           679.6099          266.3069    
  1394    38.7705    702(26)           590.5911          266.5373    
  1395    38.7905    564(24)           488.2291          266.7677    
  1396    38.8105    330(18)           408.5546          266.9981    
  1397    38.8304    330(18)           358.6247          267.2285    
  1398    38.8504    318(18)           330.8592          267.4589    
  1399    38.8704    258(16)           316.0065          267.6893    
  1400    38.8904    294(17)           307.7817          267.9197    
  1401    38.9104    252(16)           302.7151          268.1501    
  1402    38.9305    282(17)           299.0580          268.3805    
  1403    38.9505    282(17)           296.0273          268.6109    
  1404    38.9705    324(18)           293.3420          268.8413    
  1405    38.9905    246(16)           290.9407          269.0717    
  1406    39.0104    270(16)           288.8275          269.3021    
  1407    39.0304    264(16)           287.0043          269.5325    
  1408    39.0504    288(17)           287.7435          269.7629    
  1409    39.0704    258(16)           286.5888          269.9933    
  1410    39.0905    282(17)           285.6599          270.2237    
  1411    39.1105    282(17)           284.9259          270.4541    
  1412    39.1305    258(16)           284.3603          270.6845    
  1413    39.1505    306(17)           284.9589          270.9149    
  1414    39.1704    264(16)           284.7408          271.1452    
  1415    39.1904    246(16)           284.6498          271.3756    
  1416    39.2104    306(17)           284.6796          271.6060    
  1417    39.2304    306(17)           284.8276          271.8365    
  1418    39.2505    348(19)           285.0946          272.0669    
  1419    39.2705    258(16)           285.4846          272.2972    
  1420    39.2905    246(16)           286.0069          272.5276    
  1421    39.3105    246(16)           286.6754          272.7581    
  1422    39.3304    354(19)           287.5094          272.9884    
  1423    39.3504    252(16)           288.5370          273.2188    
  1424    39.3704    258(16)           289.7968          273.4492    
  1425    39.3904    312(18)           291.3419          273.6796    
  1426    39.4104    318(18)           293.2474          273.9100    
  1427    39.4305    300(17)           295.6292          274.1404    
  1428    39.4505    348(19)           296.3505          274.3708    
  1429    39.4705    306(17)           300.5381          274.6012    
  1430    39.4905    300(17)           306.4156          274.8316    
  1431    39.5104    360(19)           315.1667          275.0620    
  1432    39.5304    270(16)           328.5229          275.2924    
  1433    39.5504    330(18)           348.2411          275.5228    
  1434    39.5704    312(18)           374.8774          275.7532    
  1435    39.5905    432(21)           405.8224          275.9836    
  1436    39.6105    456(21)           441.6888          276.2140    
  1437    39.6305    468(22)           492.3676          276.4444    
  1438    39.6505    690(26)           603.6396          276.6748    
  1439    39.6704    828(29)           816.8582          276.9052    
  1440    39.6904    1026(32)           921.9136          277.1356   
  1441    39.7104    816(29)           775.2107          277.3660    
  1442    39.7304    678(26)           606.5037          277.5964    
  1443    39.7505    534(23)           529.9089          277.8268    
  1444    39.7705    678(26)           558.1389          278.0572    
  1445    39.7905    642(25)           590.5382          278.2876    
  1446    39.8105    546(23)           519.4682          278.5180    
  1447    39.8304    426(21)           428.3244          278.7484    
  1448    39.8504    372(19)           367.7167          278.9787    
  1449    39.8704    366(19)           335.2519          279.2091    
  1450    39.8904    240(15)           319.6816          279.4395    
  1451    39.9104    270(16)           311.4686          278.9608    
  1452    39.9305    312(18)           306.3262          278.4820    
  1453    39.9505    342(18)           302.1720          278.0032    
  1454    39.9705    324(18)           298.4534          277.5244    
  1455    39.9905    282(17)           295.1393          277.0456    
  1456    40.0104    342(18)           292.2587          276.5669    
  1457    40.0304    282(17)           289.7855          276.0881    
  1458    40.0504    336(18)           293.5724          275.6093    
  1459    40.0704    288(17)           292.1049          275.1305    
  1460    40.0905    336(18)           290.8972          274.6517    
  1461    40.1105    300(17)           289.9090          274.1729    
  1462    40.1305    300(17)           289.1115          273.6941    
  1463    40.1505    276(17)           291.0886          273.2153    
  1464    40.1704    246(16)           290.7866          272.7366    
  1465    40.1904    252(16)           290.6537          272.2578    
  1466    40.2104    246(16)           290.6915          271.7790    
  1467    40.2304    306(17)           290.9071          271.3002    
  1468    40.2505    336(18)           291.3134          270.8214    
  1469    40.2705    330(18)           291.9295          270.3427    
  1470    40.2905    312(18)           292.7820          269.8638    
  1471    40.3105    294(17)           291.6335          269.3850    
  1472    40.3304    312(18)           293.2132          268.9063    
  1473    40.3504    270(16)           295.1613          268.4276    
  1474    40.3704    294(17)           297.5600          267.9488    
  1475    40.3904    294(17)           300.5180          267.4700    
  1476    40.4104    342(18)           303.1538          266.9912    
  1477    40.4305    342(18)           307.7806          266.5124    
  1478    40.4505    306(17)           313.5780          266.0336    
  1479    40.4705    300(17)           320.9341          265.5548    
  1480    40.4905    360(19)           330.4118          265.0760    
  1481    40.5104    294(17)           342.8492          264.5973    
  1482    40.5304    420(20)           359.5490          264.1185    
  1483    40.5504    384(20)           382.5927          263.6397    
  1484    40.5704    444(21)           415.4753          263.1609    
  1485    40.5905    444(21)           464.3615          262.6821    
  1486    40.6105    522(23)           540.7135          262.2033    
  1487    40.6305    762(28)           666.8063          261.7245    
  1488    40.6505    942(31)           885.4601          261.2457    
  1489    40.6704    1164(34)          1257.8176          260.7670   
  1490    40.6904    1584(40)          1721.2173          260.2882   
  1491    40.7104    2040(45)          1795.6903          259.8094   
  1492    40.7304    1722(41)          1416.0681          259.3307   
  1493    40.7505    1326(36)          1113.2594          258.8519   
  1494    40.7705    1092(33)          1024.2080          258.3730   
  1495    40.7905    1062(33)          1095.2075          257.8943   
  1496    40.8105    1068(33)          1112.7417          257.4155   
  1497    40.8304    1020(32)           909.3895          256.9368   
  1498    40.8504    882(30)           686.4609          256.4580    
  1499    40.8704    540(23)           543.8813          255.9792    
  1500    40.8904    432(21)           459.4287          255.5004    
  1501    40.9104    354(19)           407.3623          255.0216    
  1502    40.9305    306(17)           373.3504          254.5428    
  1503    40.9505    300(17)           349.9360          254.0640    
  1504    40.9705    354(19)           333.1032          253.5852    
  1505    40.9905    360(19)           320.5704          253.1064    
  1506    41.0104    276(17)           310.9734          252.6277    
  1507    41.0304    288(17)           303.4525          252.1489    
  1508    41.0504    318(18)           297.4514          251.6701    
  1509    41.0704    216(15)           292.5940          251.1913    
  1510    41.0905    294(17)           289.3194          251.4124    
  1511    41.1105    288(17)           286.7433          251.6334    
  1512    41.1305    300(17)           284.7330          251.8545    
  1513    41.1505    246(16)           283.1922          252.0755    
  1514    41.1704    276(17)           282.0507          252.2965    
  1515    41.1904    318(18)           281.2574          252.5176    
  1516    41.2104    222(15)           280.7772          252.7386    
  1517    41.2304    294(17)           280.5868          252.9597    
  1518    41.2505    282(17)           280.6735          253.1807    
  1519    41.2705    276(17)           281.0341          253.4018    
  1520    41.2905    270(16)           281.6750          253.6228    
  1521    41.3105    282(17)           282.6118          253.8439    
  1522    41.3304    318(18)           283.8713          254.0649    
  1523    41.3504    312(18)           279.5267          254.2859    
  1524    41.3704    234(15)           281.9186          254.5070    
  1525    41.3904    294(17)           284.7768          254.7281    
  1526    41.4104    234(15)           288.2098          254.9491    
  1527    41.4305    240(15)           292.3647          255.1702    
  1528    41.4505    318(18)           297.4439          255.3912    
  1529    41.4705    342(18)           301.1747          255.6123    
  1530    41.4905    276(17)           309.2438          255.8333    
  1531    41.5104    354(19)           319.6151          256.0543    
  1532    41.5304    300(17)           333.5190          256.2754    
  1533    41.5504    366(19)           353.3087          256.4964    
  1534    41.5704    336(18)           383.4324          256.7175    
  1535    41.5905    390(20)           431.4500          256.9385    
  1536    41.6105    498(22)           508.0574          257.1596    
  1537    41.6305    666(26)           624.6278          257.3806    
  1538    41.6505    792(28)           786.9341          257.6017    
  1539    41.6704    1128(34)           981.8492          257.8227   
  1540    41.6904    1284(36)          1153.0568          258.0437   
  1541    41.7104    1536(39)          1207.4089          258.2648   
  1542    41.7304    1476(38)          1127.5881          258.4858   
  1543    41.7505    1248(35)          1004.7561          258.7069   
  1544    41.7705    864(29)           913.0596          258.9279    
  1545    41.7905    834(29)           862.1486          259.1490    
  1546    41.8105    978(31)           815.4596          259.3700    
  1547    41.8304    858(29)           735.7424          259.5910    
  1548    41.8504    702(26)           632.4269          259.8121    
  1549    41.8704    594(24)           534.9110          260.0331    
  1550    41.8904    354(19)           457.7596          260.2542    
  1551    41.9104    342(18)           402.5576          260.4753    
  1552    41.9305    354(19)           365.5130          260.6963    
  1553    41.9505    288(17)           341.3831          260.9173    
  1554    41.9705    306(17)           325.4973          261.1384    
  1555    41.9905    300(17)           314.5626          261.3594    
  1556    42.0104    354(19)           306.5997          261.5804    
  1557    42.0304    318(18)           300.5153          261.8015    
  1558    42.0504    240(15)           295.7146          262.0226    
  1559    42.0704    288(17)           291.8482          262.2436    
  1560    42.0905    306(17)           288.6908          262.4647    
  1561    42.1105    258(16)           286.0851          262.6857    
  1562    42.1305    270(16)           283.9164          262.9067    
  1563    42.1505    282(17)           282.0985          263.1278    
  1564    42.1704    312(18)           280.5659          263.3488    
  1565    42.1904    246(16)           279.2669          263.5699    
  1566    42.2104    264(16)           278.1620          263.7909    
  1567    42.2304    216(15)           277.2191          264.0120    
  1568    42.2505    306(17)           276.5528          264.3728    
  1569    42.2705    222(15)           276.0023          264.7337    
  1570    42.2905    276(17)           275.5509          265.0945    
  1571    42.3105    234(15)           275.1846          265.4554    
  1572    42.3304    282(17)           274.8920          265.8162    
  1573    42.3504    246(16)           274.6633          266.1770    
  1574    42.3704    306(17)           274.4904          266.5379    
  1575    42.3904    270(16)           274.3666          266.8987    
  1576    42.4104    318(18)           274.2859          267.2596    
  1577    42.4305    312(18)           274.2433          267.6205    
  1578    42.4505    228(15)           274.2346          267.9813    
  1579    42.4705    264(16)           274.2561          268.3422    
  1580    42.4905    360(19)           274.3046          268.7030    
  1581    42.5104    264(16)           274.3772          269.0638    
  1582    42.5304    276(17)           274.4715          269.4247    
  1583    42.5504    270(16)           274.5855          269.7855    
  1584    42.5704    300(17)           274.7172          270.1464    
  1585    42.5905    276(17)           274.8650          270.5072    
  1586    42.6105    294(17)           275.0273          270.8681    
  1587    42.6305    330(18)           275.2029          271.2289    
  1588    42.6505    288(17)           275.3907          271.5898    
  1589    42.6704    276(17)           273.2731          271.9506    
  1590    42.6904    282(17)           273.5746          272.3114    
  1591    42.7104    282(17)           273.8802          272.6723    
  1592    42.7304    270(16)           274.1892          273.0331    
  1593    42.7505    270(16)           274.5015          273.3940    
  1594    42.7705    330(18)           274.8168          273.7549    
  1595    42.7905    270(16)           275.1349          274.1157    
  1596    42.8105    312(18)           274.4766          274.4766    
  1597    42.8304    324(18)           274.8374          274.8374    
  1598    42.8504    276(17)           275.1982          275.1982    
  1599    42.8704    294(17)           275.5591          275.5591    
  1600    42.8904    300(17)           275.9199          275.9199    
  1601    42.9104    270(16)           301.8412          276.2808    
  1602    42.9305    258(16)           303.6353          276.6416    
  1603    42.9505    336(18)           305.5532          277.0025    
  1604    42.9705    252(16)           317.6891          277.3633    
  1605    42.9905    228(15)           320.4262          277.7242    
  1606    43.0104    330(18)           322.6897          277.3950    
  1607    43.0304    336(18)           325.1979          277.0657    
  1608    43.0504    312(18)           327.9822          276.7365    
  1609    43.0704    318(18)           331.0798          276.4072    
  1610    43.0905    360(19)           334.5342          276.0779    
  1611    43.1105    288(17)           338.3969          275.7487    
  1612    43.1305    366(19)           342.7291          275.4194    
  1613    43.1505    342(18)           347.6036          275.0901    
  1614    43.1704    366(19)           353.1074          274.7609    
  1615    43.1904    354(19)           359.3488          274.4316    
  1616    43.2104    354(19)           366.4569          274.1024    
  1617    43.2304    366(19)           374.5915          273.7731    
  1618    43.2505    342(18)           383.9514          273.4438    
  1619    43.2705    444(21)           394.7858          273.1146    
  1620    43.2905    426(21)           407.4109          272.7853    
  1621    43.3105    414(20)           422.2329          272.4560    
  1622    43.3304    444(21)           439.7759          272.1268    
  1623    43.3504    486(22)           460.7434          271.7975    
  1624    43.3704    420(20)           486.0667          271.4683    
  1625    43.3904    540(23)           517.0222          271.1390    
  1626    43.4104    468(22)           555.3889          270.8098    
  1627    43.4305    576(24)           603.7032          270.4805    
  1628    43.4505    654(26)           665.6797          270.1512    
  1629    43.4705    762(28)           746.9330          269.8219    
  1630    43.4905    828(29)           856.3386          269.4927    
  1631    43.5104    930(30)          1008.8954          269.1635    
  1632    43.5304    1104(33)          1232.4653          268.8342   
  1633    43.5504    1638(40)          1581.3075          268.5049   
  1634    43.5704    2058(45)          2157.0249          268.1757   
  1635    43.5905    3348(58)          3122.8179          267.8464   
  1636    43.6105    4776(69)          4660.6699          267.5171   
  1637    43.6305    7122(84)          6655.9521          267.1878   
  1638    43.6505    8562(93)          7863.7295          266.8586   
  1639    43.6704    8856(94)          6988.9717          266.5294   
  1640    43.6904    6696(82)          5364.7520          266.2001   
  1641    43.7104    5016(71)          4351.8091          265.8708   
  1642    43.7304    4086(64)          4122.3799          265.5416   
  1643    43.7505    4374(66)          4314.4746          265.2123   
  1644    43.7705    4542(67)          4168.3486          264.8830   
  1645    43.7905    4224(65)          3365.6484          264.5537   
  1646    43.8105    2808(53)          2448.3911          264.2245   
  1647    43.8304    1944(44)          1759.7668          263.8953   
  1648    43.8504    1044(32)          1311.0848          263.5660   
  1649    43.8704    720(27)          1031.1692          263.2367    
  1650    43.8904    660(26)           853.7670          262.9075    
  1651    43.9104    570(24)           735.0389          262.5782    
  1652    43.9305    504(22)           650.5333          262.2489    
  1653    43.9505    492(22)           598.5216          261.9196    
  1654    43.9705    450(21)           550.5630          261.5904    
  1655    43.9905    408(20)           512.8929          261.2611    
  1656    44.0104    426(21)           482.7974          260.9319    
  1657    44.0304    408(20)           458.4139          260.6026    
  1658    44.0504    378(19)           443.2126          260.2734    
  1659    44.0704    372(19)           427.0336          259.9441    
  1660    44.0905    372(19)           413.6905          259.6148    
  1661    44.1105    354(19)           402.6852          259.2856    
  1662    44.1305    342(18)           393.6501          258.9563    
  1663    44.1505    342(18)           386.3145          258.6270    
  1664    44.1704    324(18)           380.4855          258.2978    
  1665    44.1904    312(18)           376.0283          257.9685    
  1666    44.2104    312(18)           372.8656          257.6393    
  1667    44.2304    324(18)           370.9684          257.3100    
  1668    44.2505    366(19)           370.3580          256.9807    
  1669    44.2705    336(18)           371.1103          256.6515    
  1670    44.2905    348(19)           373.3663          256.3222    
  1671    44.3105    426(21)           377.3498          255.9929    
  1672    44.3304    378(19)           383.3947          255.6637    
  1673    44.3504    318(18)           391.9951          255.3345    
  1674    44.3704    294(17)           403.8735          255.0052    
  1675    44.3904    450(21)           420.1059          254.6759    
  1676    44.4104    462(21)           418.0599          254.3466    
  1677    44.4305    408(20)           450.0639          254.0174    
  1678    44.4505    498(22)           494.7022          253.6881    
  1679    44.4705    552(23)           559.0636          253.3588    
  1680    44.4905    696(26)           655.7990          253.0296    
  1681    44.5104    840(29)           808.6804          252.7004    
  1682    44.5304    1128(34)          1064.4275          252.3711   
  1683    44.5504    1668(41)          1511.7991          252.0418   
  1684    44.5704    2298(48)          2251.6389          251.7126   
  1685    44.5905    2820(53)          3075.6223          251.3833   
  1686    44.6105    3024(55)          3001.0723          251.0540   
  1687    44.6305    2730(52)          2227.3162          250.7247   
  1688    44.6505    1950(44)          1682.7275          250.3955   
  1689    44.6704    1536(39)          1511.1654          250.0663   
  1690    44.6904    1590(40)          1624.8271          249.7370   
  1691    44.7104    1632(40)          1783.4963          249.4077   
  1692    44.7304    1692(41)          1577.8527          249.0785   
  1693    44.7505    1344(37)          1163.9937          248.7492   
  1694    44.7705    984(31)           849.9272          248.4199    
  1695    44.7905    594(24)           678.0372          248.0907    
  1696    44.8105    540(23)           564.4854          247.7614    
  1697    44.8304    420(20)           493.7184          247.4322    
  1698    44.8504    432(21)           454.4774          247.1029    
  1699    44.8704    438(21)           422.3730          246.7736    
  1700    44.8904    366(19)           399.3918          246.4444    
  1701    44.9104    324(18)           386.6007          246.1151    
  1702    44.9305    372(19)           374.4274          245.7858    
  1703    44.9505    330(18)           365.5079          245.4566    
  1704    44.9705    330(18)           359.0963          245.1273    
  1705    44.9905    360(19)           354.6962          244.7980    
  1706    45.0104    336(18)           351.9770          244.4688    
  1707    45.0304    306(17)           352.5265          244.1395    
  1708    45.0504    336(18)           352.7273          243.8103    
  1709    45.0704    288(17)           354.2098          243.4810    
  1710    45.0905    330(18)           357.5406          243.7249    
  1711    45.1105    408(20)           362.1923          243.9689    
  1712    45.1305    366(19)           368.2637          244.2128    
  1713    45.1505    366(19)           375.9126          244.4567    
  1714    45.1704    384(20)           385.3636          244.7006    
  1715    45.1904    408(20)           396.9337          244.9445    
  1716    45.2104    444(21)           411.0471          245.1885    
  1717    45.2304    438(21)           428.2813          245.4324    
  1718    45.2505    522(23)           438.4807          245.6763    
  1719    45.2705    450(21)           465.2615          245.9203    
  1720    45.2905    576(24)           498.5140          246.1642    
  1721    45.3105    612(25)           540.4348          246.4081    
  1722    45.3304    558(24)           594.2360          246.6520    
  1723    45.3504    612(25)           664.8245          246.8959    
  1724    45.3704    786(28)           763.8032          247.1398    
  1725    45.3904    906(30)           892.1802          247.3838    
  1726    45.4104    1164(34)          1087.6500          247.6277   
  1727    45.4305    1434(38)          1392.9795          247.8716   
  1728    45.4505    1908(44)          1897.0865          248.1156   
  1729    45.4705    2730(52)          2745.7026          248.3595   
  1730    45.4905    4266(65)          4104.6836          248.6034   
  1731    45.5104    6144(78)          5899.3540          248.8473   
  1732    45.5304    7386(86)          6994.7417          249.0912   
  1733    45.5504    7356(86)          6143.6660          249.3352   
  1734    45.5704    5532(74)          4632.8486          249.5791   
  1735    45.5905    4104(64)          3685.5508          249.8230   
  1736    45.6105    3174(56)          3445.0647          250.0670   
  1737    45.6305    3606(60)          3679.2454          250.3109   
  1738    45.6505    3900(62)          3773.6196          250.5548   
  1739    45.6704    3744(61)          3182.5730          250.7987   
  1740    45.6904    2784(53)          2341.3948          251.0426   
  1741    45.7104    1758(42)          1680.7371          251.2866   
  1742    45.7304    1182(34)          1245.7046          251.5305   
  1743    45.7505    846(29)           974.2626          251.7744    
  1744    45.7705    648(25)           804.3027          252.0183    
  1745    45.7905    528(23)           693.0001          252.2623    
  1746    45.8105    522(23)           619.0422          252.5062    
  1747    45.8304    498(22)           562.6570          252.7501    
  1748    45.8504    426(21)           520.0237          252.9940    
  1749    45.8704    426(21)           487.0565          253.2379    
  1750    45.8904    390(20)           461.1590          253.4819    
  1751    45.9104    378(19)           440.5919          253.7258    
  1752    45.9305    372(19)           425.6830          253.9697    
  1753    45.9505    342(18)           412.6165          254.2137    
  1754    45.9705    408(20)           402.2240          254.4576    
  1755    45.9905    372(19)           394.0669          254.7015    
  1756    46.0104    306(17)           387.8335          254.9454    
  1757    46.0304    348(19)           383.4830          255.3680    
  1758    46.0504    366(19)           380.6984          255.7906    
  1759    46.0704    324(18)           379.4067          256.2131    
  1760    46.0905    390(20)           379.5968          256.6357    
  1761    46.1105    366(19)           381.3198          257.0583    
  1762    46.1305    372(19)           384.6968          257.4809    
  1763    46.1505    414(20)           389.9318          257.9035    
  1764    46.1704    438(21)           393.5560          258.3260    
  1765    46.1904    402(20)           403.8221          258.7486    
  1766    46.2104    390(20)           417.4131          259.1711    
  1767    46.2304    468(22)           435.4691          259.5937    
  1768    46.2505    462(21)           459.9557          260.0163    
  1769    46.2705    456(21)           494.4227          260.4389    
  1770    46.2905    570(24)           525.1636          260.8615    
  1771    46.3105    606(25)           603.9804          261.2841    
  1772    46.3304    684(26)           725.6060          261.7065    
  1773    46.3504    816(29)           910.7310          262.1291    
  1774    46.3704    1140(34)          1182.1530          262.5517   
  1775    46.3904    1566(40)          1560.9092          262.9743   
  1776    46.4104    2424(49)          2055.4766          263.3969   
  1777    46.4305    3144(56)          2597.8066          263.8195   
  1778    46.4505    3846(62)          2857.2122          264.2420   
  1779    46.4705    3414(58)          2603.7959          264.6646   
  1780    46.4905    2400(49)          2197.9700          265.0872   
  1781    46.5104    1878(43)          1905.2007          265.5097   
  1782    46.5304    1758(42)          1769.1351          265.9323   
  1783    46.5504    1788(42)          1754.3566          266.3549   
  1784    46.5704    1956(44)          1711.8661          266.7775   
  1785    46.5905    1908(44)          1485.6722          267.2000   
  1786    46.6105    1440(38)          1195.1841          267.6226   
  1787    46.6305    1020(32)           951.3004          268.0452   
  1788    46.6505    678(26)           767.4551          268.4678    
  1789    46.6704    528(23)           634.8087          268.8903    
  1790    46.6904    420(20)           542.3644          269.3129    
  1791    46.7104    366(19)           479.5587          269.7354    
  1792    46.7304    348(19)           437.0969          270.1580    
  1793    46.7505    372(19)           407.7888          270.5806    
  1794    46.7705    402(20)           386.7287          271.0032    
  1795    46.7905    366(19)           370.8893          271.4258    
  1796    46.8105    384(20)           358.5063          271.8484    
  1797    46.8304    330(18)           348.5560          272.2708    
  1798    46.8504    330(18)           340.4073          272.6934    
  1799    46.8704    294(17)           333.6490          273.1160    
  1800    46.8904    360(19)           327.9890          273.5386    
  1801    46.9104    276(17)           323.2113          273.9612    
  1802    46.9305    276(17)           319.1518          274.3838    
  1803    46.9505    336(18)           315.6829          274.8063    
  1804    46.9705    306(17)           312.7046          275.2289    
  1805    46.9905    282(17)           310.1371          275.6515    
  1806    47.0104    306(17)           307.9168          276.0740    
  1807    47.0304    264(16)           305.9908          276.4966    
  1808    47.0504    306(17)           304.3171          276.9192    
  1809    47.0704    276(17)           302.8607          277.3418    
  1810    47.0905    336(18)           298.1989          277.7643    
  1811    47.1105    300(17)           297.2951          278.1869    
  1812    47.1305    252(16)           296.5171          278.6095    
  1813    47.1505    270(16)           295.3026          278.4854    
  1814    47.1704    294(17)           294.1854          278.3613    
  1815    47.1904    342(18)           293.1538          278.2371    
  1816    47.2104    300(17)           292.1985          278.1130    
  1817    47.2304    306(17)           289.8720          277.9889    
  1818    47.2505    324(18)           289.1282          277.8647    
  1819    47.2705    276(17)           288.4318          277.7406    
  1820    47.2905    318(18)           299.4175          277.6165    
  1821    47.3105    300(17)           299.3051          277.4923    
  1822    47.3304    342(18)           299.2607          277.3682    
  1823    47.3504    306(17)           299.2843          277.2441    
  1824    47.3704    276(17)           304.1372          277.1200    
  1825    47.3904    336(18)           304.4943          276.9958    
  1826    47.4104    258(16)           304.9350          276.8717    
  1827    47.4305    276(17)           305.4632          276.7476    
  1828    47.4505    318(18)           306.0834          276.6234    
  1829    47.4705    312(18)           306.8013          276.4993    
  1830    47.4905    354(19)           307.6237          276.3752    
  1831    47.5104    306(17)           308.5583          276.2511    
  1832    47.5304    354(19)           305.7909          276.1270    
  1833    47.5504    342(18)           307.1171          276.0028    
  1834    47.5704    294(17)           308.5817          275.8787    
  1835    47.5905    282(17)           310.2001          275.7545    
  1836    47.6105    318(18)           330.9355          275.6304    
  1837    47.6305    366(19)           334.1713          275.5063    
  1838    47.6505    252(16)           337.7524          275.3822    
  1839    47.6704    324(18)           341.7248          275.2581    
  1840    47.6904    288(17)           344.5386          275.1339    
  1841    47.7104    318(18)           349.5268          275.0098    
  1842    47.7304    372(19)           363.3891          274.8857    
  1843    47.7505    390(20)           370.1872          274.7615    
  1844    47.7705    390(20)           377.8341          274.6374    
  1845    47.7905    366(19)           386.4752          274.5133    
  1846    47.8105    426(21)           396.2880          274.3891    
  1847    47.8304    408(20)           407.4896          274.2650    
  1848    47.8504    426(21)           420.3573          274.1409    
  1849    47.8704    474(22)           435.2329          274.0168    
  1850    47.8904    468(22)           452.5538          273.8926    
  1851    47.9104    510(23)           472.8832          273.7685    
  1852    47.9305    468(22)           496.9565          273.6444    
  1853    47.9505    522(23)           525.7477          273.5203    
  1854    47.9705    588(24)           560.5691          273.3961    
  1855    47.9905    606(25)           603.2247          273.2720    
  1856    48.0104    648(25)           656.2502          273.1479    
  1857    48.0304    696(26)           723.4115          273.0237    
  1858    48.0504    792(28)           810.5634          272.8996    
  1859    48.0704    858(29)           927.6185          272.7755    
  1860    48.0905    1050(32)          1092.3523          272.6514   
  1861    48.1105    1146(34)          1336.7777          272.5272   
  1862    48.1305    1554(39)          1715.3516          272.4031   
  1863    48.1505    2328(48)          2312.2371          272.2790   
  1864    48.1704    3324(58)          3245.2788          272.1548   
  1865    48.1904    5082(71)          4666.0732          272.0307   
  1866    48.2104    7332(86)          6691.5034          271.9066   
  1867    48.2304    10410(102)          8868.2090          271.7825 
  1868    48.2505    10836(104)          9275.7998          271.6583 
  1869    48.2705    9354(97)          7578.4824          271.5342   
  1870    48.2905    6840(83)          5856.9370          271.4101   
  1871    48.3105    4890(70)          4891.1074          271.2859   
  1872    48.3304    4488(67)          4672.9385          271.1618   
  1873    48.3504    5298(73)          4997.4966          271.0377   
  1874    48.3704    5592(75)          5127.9731          270.9136   
  1875    48.3904    5268(73)          4304.0254          270.7894   
  1876    48.4104    4044(64)          3189.9080          270.6653   
  1877    48.4305    2484(50)          2325.1562          270.5412   
  1878    48.4505    1434(38)          1738.6218          270.4171   
  1879    48.4705    960(31)          1340.5479          270.2929    
  1880    48.4905    762(28)          1077.6667          270.1688    
  1881    48.5104    672(26)           903.4327          270.0447    
  1882    48.5304    540(23)           784.8256          269.9205    
  1883    48.5504    636(25)           700.5461          269.7964    
  1884    48.5704    510(23)           637.8694          269.6723    
  1885    48.5905    456(21)           593.7563          269.5482    
  1886    48.6105    372(19)           555.7454          269.4240    
  1887    48.6305    426(21)           525.2206          269.2999    
  1888    48.6505    438(21)           500.4516          269.1758    
  1889    48.6704    360(19)           480.2373          269.0517    
  1890    48.6904    402(20)           463.7078          268.9275    
  1891    48.7104    372(19)           450.2428          268.8034    
  1892    48.7304    390(20)           439.3920          268.6793    
  1893    48.7505    390(20)           430.8393          268.5551    
  1894    48.7705    330(18)           424.3775          268.4310    
  1895    48.7905    354(19)           419.8951          268.3069    
  1896    48.8105    318(18)           417.3722          268.1827    
  1897    48.8304    432(21)           416.8861          268.0586    
  1898    48.8504    408(20)           418.6288          267.9345    
  1899    48.8704    426(21)           422.9400          267.8104    
  1900    48.8904    354(19)           415.3322          267.6862    
  1901    48.9104    444(21)           424.7859          267.5621    
  1902    48.9305    450(21)           442.4114          267.4380    
  1903    48.9505    468(22)           467.3083          267.3138    
  1904    48.9705    492(22)           502.8656          267.1897    
  1905    48.9905    516(23)           554.8058          267.0656    
  1906    49.0104    648(25)           633.2314          266.9415    
  1907    49.0304    828(29)           749.1984          266.8174    
  1908    49.0504    1092(33)           954.9175          266.6932   
  1909    49.0704    1506(39)          1310.0825          266.5691   
  1910    49.0905    2130(46)          1902.7355          266.4449   
  1911    49.1105    2916(54)          2596.6963          266.3208   
  1912    49.1305    3000(55)          2645.4282          266.1967   
  1913    49.1505    2538(50)          2020.8291          266.0726   
  1914    49.1704    1818(43)          1496.4945          265.9485   
  1915    49.1904    1416(38)          1256.5902          265.8243   
  1916    49.2104    1398(37)          1242.4164          265.7002   
  1917    49.2304    1542(39)          1423.8593          265.5760   
  1918    49.2505    1794(42)          1549.6316          265.4519   
  1919    49.2705    1638(40)          1312.1295          265.3278   
  1920    49.2905    1194(35)           967.6766          265.2037   
  1921    49.3105    756(27)           732.0421          265.0795    
  1922    49.3304    636(25)           591.5735          264.9554    
  1923    49.3504    468(22)           505.7875          264.8313    
  1924    49.3704    426(21)           445.6753          264.7072    
  1925    49.3904    336(18)           408.1519          264.5830    
  1926    49.4104    384(20)           381.4378          264.4589    
  1927    49.4305    282(17)           361.6926          264.3348    
  1928    49.4505    324(18)           346.6422          264.2106    
  1929    49.4705    330(18)           334.8750          264.0865    
  1930    49.4905    360(19)           325.4767          263.9624    
  1931    49.5104    336(18)           317.8354          263.8383    
  1932    49.5304    342(18)           311.5234          263.7141    
  1933    49.5504    300(17)           306.2402          263.5900    
  1934    49.5704    252(16)           301.7658          263.4659    
  1935    49.5905    306(17)           300.2045          265.6092    
  1936    49.6105    288(17)           299.1650          267.7525    
  1937    49.6305    306(17)           298.5523          269.8958    
  1938    49.6505    306(17)           298.2924          272.0391    
  1939    49.6704    276(17)           298.3268          274.1820    
  1940    49.6904    282(17)           298.6086          276.3253    
  1941    49.7104    354(19)           299.1003          278.4686    
  1942    49.7304    294(17)           299.7710          280.6119    
  1943    49.7505    330(18)           300.5956          282.7552    
  1944    49.7705    282(17)           301.5531          284.8986    
  1945    49.7905    306(17)           293.3964          287.0419    
  1946    49.8105    324(18)           295.0959          289.1852    
  1947    49.8304    300(17)           296.8400          291.3281    
  1948    49.8504    210(14)           298.6234          293.4714    
  1949    49.8704    270(16)           297.6879          292.8617    
  1950    49.8904    258(16)           296.7823          292.2521    
  1951    49.9104    360(19)           295.9031          291.6424    
  1952    49.9305    336(18)           291.0327          291.0327    
  1953    49.9505    276(17)           290.4231          290.4231    
  1954    49.9705    240(15)           289.8134          289.8134    
  1955    49.9905    300(17)           289.2038          289.2038    
  1956    50.0104    306(17)           288.5942          288.5942    
  1957    50.0304    354(19)           287.9846          287.9846    
  1958    50.0504    270(16)           290.5096          287.3749    
  1959    50.0704    318(18)           290.0634          286.7653    
  1960    50.0905    288(17)           289.6304          286.1556    
  1961    50.1105    306(17)           289.2120          285.5460    
  1962    50.1305    324(18)           288.8097          284.9363    
  1963    50.1505    270(16)           289.7280          284.3266    
  1964    50.1704    252(16)           289.4290          283.7171    
  1965    50.1904    258(16)           289.1577          283.1075    
  1966    50.2104    258(16)           288.9175          282.4978    
  1967    50.2304    330(18)           288.7123          281.8881    
  1968    50.2505    288(17)           288.5468          281.2785    
  1969    50.2705    336(18)           288.4264          280.6688    
  1970    50.2905    330(18)           288.3572          280.0591    
  1971    50.3105    270(16)           288.3469          279.4495    
  1972    50.3304    252(16)           288.4043          278.8400    
  1973    50.3504    306(17)           288.5401          278.2303    
  1974    50.3704    312(18)           288.7671          277.6206    
  1975    50.3904    324(18)           289.1009          277.0110    
  1976    50.4104    270(16)           289.5605          276.4013    
  1977    50.4305    282(17)           290.1695          275.7917    
  1978    50.4505    258(16)           290.9572          275.1820    
  1979    50.4705    300(17)           291.9605          274.5724    
  1980    50.4905    306(17)           293.2263          273.9627    
  1981    50.5104    276(17)           294.8148          273.3531    
  1982    50.5304    276(17)           296.8056          272.7435    
  1983    50.5504    312(18)           299.3030          272.1339    
  1984    50.5704    324(18)           302.4482          271.5242    
  1985    50.5905    408(20)           306.4348          270.9146    
  1986    50.6105    312(18)           311.5341          270.3049    
  1987    50.6305    366(19)           318.1359          269.6952    
  1988    50.6505    300(17)           326.8169          269.0856    
  1989    50.6704    378(19)           338.4673          268.4760    
  1990    50.6904    330(18)           354.5829          267.8664    
  1991    50.7104    354(19)           377.9192          267.2567    
  1992    50.7304    390(20)           413.9237          266.6471    
  1993    50.7505    438(21)           472.9681          266.0374    
  1994    50.7705    570(24)           572.0117          265.4277    
  1995    50.7905    756(27)           741.9579          264.8181    
  1996    50.8105    1038(32)           971.9894          264.2084   
  1997    50.8304    1260(35)          1209.2520          263.5989   
  1998    50.8504    1386(37)          1268.2380          262.9892   
  1999    50.8704    1140(34)          1096.7529          262.3796   
  2000    50.8904    942(31)           890.9290          261.7699    
  2001    50.9104    690(26)           759.9880          261.1602    
  2002    50.9305    678(26)           721.3297          260.5506    
  2003    50.9505    702(26)           751.3303          259.9409    
  2004    50.9705    804(28)           791.7103          259.3313    
  2005    50.9905    750(27)           760.3458          258.7216    
  2006    51.0104    708(27)           660.4406          258.1121    
  2007    51.0304    618(25)           551.8806          257.5024    
  2008    51.0504    426(21)           470.4008          256.8928    
  2009    51.0704    420(20)           417.0020          256.2831    
  2010    51.0905    360(19)           384.1334          255.6735    
  2011    51.1105    300(17)           364.1415          255.0638    
  2012    51.1305    336(18)           351.6663          254.4541    
  2013    51.1505    342(18)           345.2831          253.8445    
  2014    51.1704    294(17)           340.2422          253.2350    
  2015    51.1904    366(19)           337.8876          253.2327    
  2016    51.2104    336(18)           337.1736          253.2305    
  2017    51.2304    330(18)           337.8526          253.2283    
  2018    51.2505    336(18)           339.7935          253.2260    
  2019    51.2705    306(17)           342.9495          253.2238    
  2020    51.2905    372(19)           347.3415          253.2216    
  2021    51.3105    414(20)           353.0534          253.2193    
  2022    51.3304    390(20)           360.2328          253.2171    
  2023    51.3504    390(20)           369.1057          253.2149    
  2024    51.3704    390(20)           379.9861          253.2126    
  2025    51.3904    390(20)           394.1937          253.2104    
  2026    51.4104    438(21)           410.5880          253.2081    
  2027    51.4305    396(20)           430.8503          253.2059    
  2028    51.4505    474(22)           456.1404          253.2037    
  2029    51.4705    462(21)           488.1225          253.2014    
  2030    51.4905    438(21)           529.6545          253.1992    
  2031    51.5104    534(23)           583.9695          253.1970    
  2032    51.5304    528(23)           658.4084          253.1947    
  2033    51.5504    708(27)           766.0629          253.1925    
  2034    51.5704    876(30)           931.4967          253.1903    
  2035    51.5905    1086(33)          1196.7019          253.1880   
  2036    51.6105    1530(39)          1622.5714          253.1858   
  2037    51.6305    2388(49)          2278.1023          253.1836   
  2038    51.6505    3576(60)          3195.7913          253.1814   
  2039    51.6704    4740(69)          4230.5640          253.1791   
  2040    51.6904    5352(73)          4763.5752          253.1769   
  2041    51.7104    4854(70)          4293.2739          253.1747   
  2042    51.7304    3528(59)          3408.9016          253.1724   
  2043    51.7505    2754(52)          2725.4692          253.1702   
  2044    51.7705    2226(47)          2399.5969          253.1680   
  2045    51.7905    2310(48)          2396.3347          253.1657   
  2046    51.8105    2562(51)          2562.8379          253.1635   
  2047    51.8304    2832(53)          2567.8997          253.1612   
  2048    51.8504    2586(51)          2207.3193          253.1590   
  2049    51.8704    1788(42)          1720.5612          253.1568   
  2050    51.8904    1104(33)          1301.6930          253.1545   
  2051    51.9104    792(28)           999.7042          253.1523    
  2052    51.9305    738(27)           797.4423          253.1501    
  2053    51.9505    546(23)           666.6171          253.1478    
  2054    51.9705    426(21)           581.7338          253.1456    
  2055    51.9905    450(21)           524.5364          253.1434    
  2056    52.0104    402(20)           487.2150          253.1411    
  2057    52.0304    444(21)           457.1702          253.1389    
  2058    52.0504    378(19)           434.1791          253.1367    
  2059    52.0704    312(18)           416.3093          253.1344    
  2060    52.0905    420(20)           402.3516          253.1322    
  2061    52.1105    384(20)           391.5006          253.1300    
  2062    52.1305    402(20)           383.2067          253.1277    
  2063    52.1505    336(18)           377.0972          253.1255    
  2064    52.1704    420(20)           372.9340          253.1233    
  2065    52.1904    384(20)           370.5850          253.1210    
  2066    52.2104    366(19)           370.0182          253.1188    
  2067    52.2304    306(17)           371.2980          253.1166    
  2068    52.2505    318(18)           374.6000          253.1143    
  2069    52.2705    342(18)           380.2422          253.1121    
  2070    52.2905    354(19)           388.7482          253.1099    
  2071    52.3105    366(19)           400.9677          253.1076    
  2072    52.3304    390(20)           418.2924          253.1054    
  2073    52.3504    438(21)           443.0443          253.1032    
  2074    52.3704    456(21)           479.0364          253.1009    
  2075    52.3904    498(22)           528.9967          253.0987    
  2076    52.4104    558(24)           609.6238          253.0965    
  2077    52.4305    696(26)           732.6158          253.0942    
  2078    52.4505    966(31)           923.3623          253.0920    
  2079    52.4705    1416(38)          1225.6429          253.0898   
  2080    52.4905    1758(42)          1700.9127          253.0875   
  2081    52.5104    2514(50)          2305.1975          253.0853   
  2082    52.5304    2778(53)          2529.1028          253.0831   
  2083    52.5504    2538(50)          2086.4666          253.0808   
  2084    52.5704    1884(43)          1580.5018          253.0786   
  2085    52.5905    1440(38)          1273.2578          253.0764   
  2086    52.6105    1140(34)          1165.5789          253.0741   
  2087    52.6305    1386(37)          1218.8374          253.0719   
  2088    52.6505    1434(38)          1382.5084          253.0697   
  2089    52.6704    1620(40)          1418.8228          253.0674   
  2090    52.6904    1308(36)          1168.0604          253.0652   
  2091    52.7104    900(30)           888.4124          253.0630    
  2092    52.7304    702(26)           696.6768          253.0607    
  2093    52.7505    546(23)           573.8328          253.0585    
  2094    52.7705    498(22)           489.2654          253.0563    
  2095    52.7905    354(19)           435.2775          253.0540    
  2096    52.8105    378(19)           399.7084          253.0518    
  2097    52.8304    348(19)           373.8185          253.0496    
  2098    52.8504    348(19)           355.2398          253.0473    
  2099    52.8704    312(18)           341.5413          253.0451    
  2100    52.8904    336(18)           331.1782          253.0429    
  2101    52.9104    288(17)           323.1848          253.0406    
  2102    52.9305    318(18)           316.9539          253.0384    
  2103    52.9505    372(19)           312.0961          253.0362    
  2104    52.9705    354(19)           308.3559          253.0339    
  2105    52.9905    288(17)           305.5649          253.0317    
  2106    53.0104    318(18)           303.6175          253.0295    
  2107    53.0304    318(18)           302.4560          253.0272    
  2108    53.0504    288(17)           302.0685          253.0250    
  2109    53.0704    312(18)           302.4869          253.0228    
  2110    53.0905    354(19)           304.2359          253.0205    
  2111    53.1105    330(18)           306.5995          253.0183    
  2112    53.1305    372(19)           310.2436          253.0161    
  2113    53.1505    312(18)           315.5444          253.0138    
  2114    53.1704    294(17)           323.0907          253.0116    
  2115    53.1904    324(18)           328.6752          253.0094    
  2116    53.2104    348(19)           342.7045          253.0071    
  2117    53.2304    372(19)           365.9848          253.0049    
  2118    53.2505    396(20)           401.4338          253.0027    
  2119    53.2705    444(21)           458.0160          253.0004    
  2120    53.2905    606(25)           552.7150          252.9982    
  2121    53.3105    732(27)           713.8767          252.9960    
  2122    53.3304    876(30)           954.7184          252.9937    
  2123    53.3504    972(31)          1130.7726          252.9915    
  2124    53.3704    1080(33)          1017.6533          252.9893   
  2125    53.3904    804(28)           788.2200          252.9870    
  2126    53.4104    600(24)           635.8458          252.9848    
  2127    53.4305    558(24)           570.5856          252.9826    
  2128    53.4505    546(23)           574.8273          252.9803    
  2129    53.4705    612(25)           638.6703          252.9781    
  2130    53.4905    696(26)           704.1567          252.9759    
  2131    53.5104    558(24)           652.7251          252.9736    
  2132    53.5304    540(23)           532.1360          252.9714    
  2133    53.5504    426(21)           440.4948          252.9691    
  2134    53.5704    396(20)           383.9420          252.9669    
  2135    53.5905    366(19)           349.6089          252.9647    
  2136    53.6105    330(18)           327.7757          252.9624    
  2137    53.6305    306(17)           313.1697          252.9602    
  2138    53.6505    282(17)           302.9639          252.9580    
  2139    53.6704    294(17)           295.5832          252.9557    
  2140    53.6904    318(18)           289.7196          252.9535    
  2141    53.7104    264(16)           285.6351          252.9513    
  2142    53.7304    252(16)           282.5312          252.9491    
  2143    53.7505    312(18)           303.1756          275.9484    
  2144    53.7705    252(16)           324.4114          298.9478    
  2145    53.7905    282(17)           322.5662          298.3779    
  2146    53.8105    252(16)           321.1430          297.8081    
  2147    53.8304    312(18)           320.1032          297.2384    
  2148    53.8504    270(16)           319.0650          296.6686    
  2149    53.8704    288(17)           318.7781          296.0988    
  2150    53.8904    282(17)           318.8925          295.5290    
  2151    53.9104    270(16)           319.4640          294.9592    
  2152    53.9305    288(17)           320.5866          294.3893    
  2153    53.9505    330(18)           322.4158          293.8195    
  2154    53.9705    354(19)           325.2159          293.2497    
  2155    53.9905    300(17)           329.4511          292.6799    
  2156    54.0104    294(17)           335.9355          292.1102    
  2157    54.0304    354(19)           346.0440          291.5404    
  2158    54.0504    354(19)           358.6917          290.9706    
  2159    54.0704    396(20)           383.5734          290.4008    
  2160    54.0905    414(20)           421.4559          289.8309    
  2161    54.1105    510(23)           478.1496          289.2611    
  2162    54.1305    672(26)           561.3395          288.6913    
  2163    54.1505    816(29)           669.7546          288.1215    
  2164    54.1704    786(28)           737.4027          287.5518    
  2165    54.1904    756(27)           677.8083          286.9820    
  2166    54.2104    642(25)           580.9824          286.4122    
  2167    54.2304    546(23)           513.5234          285.8423    
  2168    54.2505    438(21)           479.2152          285.2725    
  2169    54.2705    474(22)           473.6491          284.7027    
  2170    54.2905    468(22)           492.9851          284.1329    
  2171    54.3105    498(22)           515.1935          283.5631    
  2172    54.3304    552(23)           501.3480          282.9934    
  2173    54.3504    438(21)           448.0283          282.4236    
  2174    54.3704    402(20)           403.7793          281.8538    
  2175    54.3904    426(21)           372.9402          281.2839    
  2176    54.4104    342(18)           351.8654          280.7141    
  2177    54.4305    282(17)           337.6245          280.1443    
  2178    54.4505    348(19)           328.1821          279.5745    
  2179    54.4705    366(19)           322.0460          279.0047    
  2180    54.4905    372(19)           323.0066          278.4349    
  2181    54.5104    378(19)           320.9214          277.8651    
  2182    54.5304    312(18)           319.9306          277.2953    
  2183    54.5504    306(17)           319.7943          276.7255    
  2184    54.5704    318(18)           320.3986          276.1557    
  2185    54.5905    324(18)           321.7083          275.5859    
  2186    54.6105    336(18)           323.7427          275.0161    
  2187    54.6305    306(17)           326.5661          274.4463    
  2188    54.6505    384(20)           330.2892          273.8765    
  2189    54.6704    330(18)           335.0758          273.3067    
  2190    54.6904    396(20)           341.1631          272.7369    
  2191    54.7104    420(20)           348.8819          272.1671    
  2192    54.7304    378(19)           358.7020          271.5973    
  2193    54.7505    402(20)           371.2985          271.0275    
  2194    54.7705    336(18)           387.6610          270.4577    
  2195    54.7905    366(19)           409.2817          269.8878    
  2196    54.8105    492(22)           437.5056          269.3181    
  2197    54.8304    456(21)           478.0951          268.7484    
  2198    54.8504    468(22)           536.3818          268.1785    
  2199    54.8704    642(25)           623.6723          267.6087    
  2200    54.8904    810(28)           761.1895          267.0389    
  2201    54.9104    1140(34)          1008.1891          266.4691   
  2202    54.9305    1458(38)          1409.5486          265.8993   
  2203    54.9505    2190(47)          2088.0396          265.3294   
  2204    54.9705    3054(55)          2875.6318          264.7596   
  2205    54.9905    3162(56)          2874.1074          264.1898   
  2206    55.0104    2460(50)          2131.0190          263.6201   
  2207    55.0304    1776(42)          1525.8754          263.0503   
  2208    55.0504    1248(35)          1223.5527          262.4805   
  2209    55.0704    1062(33)          1145.2433          261.9107   
  2210    55.0905    1320(36)          1260.1088          261.3409   
  2211    55.1105    1554(39)          1548.9304          260.7711   
  2212    55.1305    1776(42)          1680.1177          260.2012   
  2213    55.1505    1692(41)          1378.3098          259.6314   
  2214    55.1704    1176(34)          1013.1923          259.0617   
  2215    55.1904    918(30)           780.1728          258.4919    
  2216    55.2104    612(25)           645.9661          257.9221    
  2217    55.2304    528(23)           566.6259          257.3523    
  2218    55.2505    510(23)           517.7011          256.7824    
  2219    55.2705    462(21)           492.2531          256.2126    
  2220    55.2905    336(18)           472.9047          255.6428    
  2221    55.3105    402(20)           461.2555          255.0730    
  2222    55.3304    480(22)           455.2408          254.5033    
  2223    55.3504    456(21)           453.6694          253.9335    
  2224    55.3704    468(22)           455.8837          253.3637    
  2225    55.3904    432(21)           461.5749          252.7939    
  2226    55.4104    456(21)           470.6932          252.2240    
  2227    55.4305    528(23)           483.4086          251.6542    
  2228    55.4505    522(23)           499.9257          251.0844    
  2229    55.4705    600(24)           521.2343          250.5146    
  2230    55.4905    660(26)           548.0671          249.9448    
  2231    55.5104    612(25)           581.7275          249.3751    
  2232    55.5304    642(25)           624.0857          248.8053    
  2233    55.5504    672(26)           677.7916          248.2354    
  2234    55.5704    612(25)           746.7220          247.6656    
  2235    55.5905    702(26)           836.7518          247.0958    
  2236    55.6105    852(29)           957.3488          246.5260    
  2237    55.6305    1008(32)          1114.5618          245.9562   
  2238    55.6505    1146(34)          1360.3521          245.3864   
  2239    55.6704    1470(38)          1739.1472          244.8167   
  2240    55.6904    2310(48)          2344.8555          244.2469   
  2241    55.7104    3630(60)          3316.2041          243.6770   
  2242    55.7304    5358(73)          4822.0576          243.1072   
  2243    55.7505    8094(90)          6937.5498          242.5374   
  2244    55.7705    9870(99)          9049.9648          241.9676   
  2245    55.7905    10266(101)          9290.6436          241.3978 
  2246    55.8105    8430(92)          7486.0869          240.8280   
  2247    55.8304    5922(77)          5567.1660          240.2583   
  2248    55.8504    4146(64)          4355.1943          239.6884   
  2249    55.8704    3480(59)          3876.8716          239.1186   
  2250    55.8904    3834(62)          4020.6655          238.5488   
  2251    55.9104    4872(70)          4579.6904          237.9790   
  2252    55.9305    5262(73)          4927.6431          237.4092   
  2253    55.9505    5016(71)          4336.3989          236.8394   
  2254    55.9705    3918(63)          3278.9421          236.2696   
  2255    55.9905    2550(50)          2377.0039          235.6997   
  2256    56.0104    1638(40)          1742.1182          235.1300   
  2257    56.0304    1116(33)          1321.6036          234.5602   
  2258    56.0504    756(27)          1049.0084          233.9904    
  2259    56.0704    648(25)           870.5230          233.4206    
  2260    56.0905    570(24)           749.0104          232.8508    
  2261    56.1105    522(23)           661.8138          232.2810    
  2262    56.1305    462(21)           596.1599          231.7112    
  2263    56.1505    498(22)           544.9252          231.1413    
  2264    56.1704    438(21)           503.9258          230.5716    
  2265    56.1904    414(20)           470.4780          230.0018    
  2266    56.2104    336(18)           442.7754          229.4320    
  2267    56.2304    318(18)           419.5284          228.8622    
  2268    56.2505    354(19)           399.7956          228.2924    
  2269    56.2705    366(19)           382.8743          227.7225    
  2270    56.2905    384(20)           368.2313          227.1527    
  2271    56.3105    312(18)           355.4555          226.5829    
  2272    56.3304    360(19)           344.2277          226.0132    
  2273    56.3504    372(19)           334.2892          225.4434    
  2274    56.3704    366(19)           325.4391          224.8736    
  2275    56.3904    270(16)           317.5126          224.3038    
  2276    56.4104    270(16)           317.7148          231.0730    
  2277    56.4305    282(17)           318.5962          237.8422    
  2278    56.4505    330(18)           320.0652          244.6114    
  2279    56.4705    282(17)           309.6422          251.3806    
  2280    56.4905    372(19)           312.7566          258.1498    
  2281    56.5104    342(18)           316.2071          264.9177    
  2282    56.5304    240(15)           319.9545          271.6869    
  2283    56.5504    348(19)           316.8812          271.3737    
  2284    56.5704    300(17)           314.0400          271.0605    
  2285    56.5905    300(17)           311.4055          270.7474    
  2286    56.6105    270(16)           303.2246          270.4342    
  2287    56.6305    270(16)           301.2625          270.1211    
  2288    56.6505    276(17)           299.4225          269.8079    
  2289    56.6704    270(16)           280.6528          269.4948    
  2290    56.6904    294(17)           284.9559          269.1816    
  2291    56.7104    288(17)           284.4309          268.8685    
  2292    56.7304    258(16)           283.9761          268.5553    
  2293    56.7505    294(17)           283.5918          268.2421    
  2294    56.7705    258(16)           283.2795          267.9290    
  2295    56.7905    282(17)           283.0419          267.6158    
  2296    56.8105    252(16)           282.8828          267.3026    
  2297    56.8304    252(16)           282.8079          266.9895    
  2298    56.8504    282(17)           285.1800          266.6764    
  2299    56.8704    258(16)           278.7489          266.3632    
  2300    56.8904    288(17)           279.4330          266.0500    
  2301    56.9104    312(18)           280.2447          265.7369    
  2302    56.9305    282(17)           281.2068          265.4237    
  2303    56.9505    258(16)           282.3479          265.1106    
  2304    56.9705    258(16)           283.7033          264.7974    
  2305    56.9905    300(17)           285.4145          264.4842    
  2306    57.0104    282(17)           287.3479          264.1711    
  2307    57.0304    306(17)           289.6721          263.8579    
  2308    57.0504    348(19)           292.4836          263.5448    
  2309    57.0704    342(18)           295.9117          263.2316    
  2310    57.0905    348(19)           300.1317          262.9185    
  2311    57.1105    312(18)           305.3861          262.6053    
  2312    57.1305    312(18)           312.0178          262.2921    
  2313    57.1505    390(20)           320.5244          261.9790    
  2314    57.1704    306(17)           331.6464          261.6659    
  2315    57.1904    378(19)           346.5345          261.3527    
  2316    57.2104    372(19)           367.0251          261.0395    
  2317    57.2304    342(18)           396.1955          260.7264    
  2318    57.2505    378(19)           439.4509          260.4132    
  2319    57.2705    582(24)           506.7704          260.1000    
  2320    57.2905    738(27)           617.3048          259.7869    
  2321    57.3105    912(30)           807.0540          259.4737    
  2322    57.3304    1350(37)          1125.5504          259.1606   
  2323    57.3504    1722(41)          1515.9440          258.8474   
  2324    57.3704    1662(41)          1581.5883          258.5343   
  2325    57.3904    1368(37)          1238.2466          258.2211   
  2326    57.4104    1110(33)           916.1786          257.9079   
  2327    57.4305    846(29)           738.7733          257.5948    
  2328    57.4505    768(28)           681.4286          257.2816    
  2329    57.4705    672(26)           703.0488          256.9684    
  2330    57.4905    828(29)           810.5598          256.6553    
  2331    57.5104    978(31)           939.9012          256.3422    
  2332    57.5304    966(31)           894.7065          256.0290    
  2333    57.5504    858(29)           709.1204          255.7159    
  2334    57.5704    618(25)           558.6539          255.4027    
  2335    57.5905    474(22)           467.7162          255.0895    
  2336    57.6105    342(18)           418.1345          254.7764    
  2337    57.6305    420(20)           385.1202          254.4632    
  2338    57.6505    324(18)           363.9017          254.1500    
  2339    57.6704    300(17)           349.8506          253.8369    
  2340    57.6904    306(17)           340.4415          253.5238    
  2341    57.7104    312(18)           334.2464          253.2106    
  2342    57.7304    324(18)           330.4277          252.8974    
  2343    57.7505    330(18)           328.4919          252.5843    
  2344    57.7705    360(19)           328.1601          252.2711    
  2345    57.7905    288(17)           329.3006          251.9579    
  2346    57.8105    342(18)           331.8950          251.6448    
  2347    57.8304    366(19)           336.0254          251.3317    
  2348    57.8504    324(18)           341.8817          251.0185    
  2349    57.8704    336(18)           349.7798          250.7053    
  2350    57.8904    348(19)           360.2070          250.3922    
  2351    57.9104    372(19)           373.9012          250.0790    
  2352    57.9305    390(20)           391.9822          249.7658    
  2353    57.9505    360(19)           416.1714          249.4527    
  2354    57.9705    462(21)           449.1526          249.1395    
  2355    57.9905    324(18)           502.0587          248.8263    
  2356    58.0104    528(23)           568.3711          248.5132    
  2357    58.0304    588(24)           661.1896          248.2001    
  2358    58.0504    774(28)           812.0964          247.8869    
  2359    58.0704    1086(33)          1053.3878          247.5737   
  2360    58.0905    1656(41)          1451.8729          247.2606   
  2361    58.1105    2280(48)          2091.0327          246.9474   
  2362    58.1305    2922(54)          2834.0566          246.6342   
  2363    58.1505    2934(54)          2957.6816          246.3211   
  2364    58.1704    2580(51)          2316.2207          246.0080   
  2365    58.1904    1794(42)          1683.2688          245.6948   
  2366    58.2104    1266(36)          1317.5649          245.3817   
  2367    58.2304    966(31)          1166.7690          245.0685    
  2368    58.2505    1164(34)          1188.2888          244.7553   
  2369    58.2705    1350(37)          1372.7312          244.4422   
  2370    58.2905    1566(40)          1619.0148          244.1290   
  2371    58.3105    1596(40)          1580.7919          243.8158   
  2372    58.3304    1398(37)          1237.9935          243.5027   
  2373    58.3504    1086(33)           922.8184          243.1896   
  2374    58.3704    714(27)           719.6464          242.8764    
  2375    58.3904    540(23)           594.4769          242.5632    
  2376    58.4104    450(21)           515.1574          242.2501    
  2377    58.4305    408(20)           462.9833          241.9369    
  2378    58.4505    378(19)           427.5673          241.6237    
  2379    58.4705    402(20)           402.9920          241.3106    
  2380    58.4905    366(19)           385.7599          240.9974    
  2381    58.5104    330(18)           373.7398          240.6843    
  2382    58.5304    360(19)           366.1843          240.3711    
  2383    58.5504    438(21)           361.1451          240.0580    
  2384    58.5704    342(18)           358.7057          239.7448    
  2385    58.5905    336(18)           358.6273          239.4316    
  2386    58.6105    348(19)           360.8554          239.1185    
  2387    58.6305    348(19)           365.5008          238.8053    
  2388    58.6505    360(19)           372.8463          238.4922    
  2389    58.6704    366(19)           383.6308          238.1790    
  2390    58.6904    360(19)           398.1405          237.8659    
  2391    58.7104    330(18)           417.8286          237.5527    
  2392    58.7304    432(21)           444.6873          237.2395    
  2393    58.7505    456(21)           482.2738          236.9264    
  2394    58.7705    492(22)           537.3577          236.6132    
  2395    58.7905    570(24)           622.6700          236.3000    
  2396    58.8105    702(26)           759.8393          235.9869    
  2397    58.8304    900(30)           979.4219          235.6738    
  2398    58.8504    1284(36)          1304.5881          235.3606   
  2399    58.8704    1980(44)          1766.0271          235.0475   
  2400    58.8904    2742(52)          2289.3723          234.7343   
  2401    58.9104    3054(55)          2642.8574          234.4211   
  2402    58.9305    3090(56)          2559.0530          234.1080   
  2403    58.9505    2502(50)          2140.7183          233.7948   
  2404    58.9705    1770(42)          1699.4587          233.4816   
  2405    58.9905    1374(37)          1397.8055          233.1685   
  2406    59.0104    1134(34)          1263.5076          232.8554   
  2407    59.0304    1314(36)          1281.2429          232.5422   
  2408    59.0504    1572(40)          1384.0635          232.2290   
  2409    59.0704    1734(42)          1454.9556          231.9159   
  2410    59.0905    1710(41)          1374.7412          231.6027   
  2411    59.1105    1374(37)          1162.6157          231.2895   
  2412    59.1305    1014(32)           927.0858          230.9764   
  2413    59.1505    762(28)           732.0063          230.6632    
  2414    59.1704    540(23)           590.6080          230.3501    
  2415    59.1904    522(23)           495.7186          230.0369    
  2416    59.2104    396(20)           434.0612          229.7238    
  2417    59.2304    348(19)           393.6012          229.4106    
  2418    59.2505    318(18)           365.8279          229.0974    
  2419    59.2705    300(17)           345.6465          228.7843    
  2420    59.2905    282(17)           330.2734          228.4711    
  2421    59.3105    288(17)           321.8464          231.8058    
  2422    59.3304    306(17)           315.8446          235.1400    
  2423    59.3504    330(18)           311.7142          238.4747    
  2424    59.3704    306(17)           309.0869          241.8094    
  2425    59.3904    336(18)           307.7109          245.1441    
  2426    59.4104    312(18)           307.4214          248.4789    
  2427    59.4305    228(15)           307.9055          251.8136    
  2428    59.4505    342(18)           306.0172          251.5625    
  2429    59.4705    276(17)           305.2112          251.3114    
  2430    59.4905    288(17)           305.7633          251.0603    
  2431    59.5104    282(17)           308.2397          250.8092    
  2432    59.5304    300(17)           313.6328          250.5581    
  2433    59.5504    294(17)           323.4313          250.3069    
  2434    59.5704    294(17)           339.4962          250.0558    
  2435    59.5905    324(18)           363.6025          249.8047    
  2436    59.6105    402(20)           396.4997          249.5536    
  2437    59.6305    438(21)           436.9839          249.3025    
  2438    59.6505    504(22)           479.1452          249.0514    
  2439    59.6704    630(25)           510.5566          248.8003    
  2440    59.6904    636(25)           516.7474          248.5492    
  2441    59.7104    504(22)           495.8654          248.2980    
  2442    59.7304    420(20)           467.2299          248.0469    
  2443    59.7505    390(20)           435.1707          247.7958    
  2444    59.7705    384(20)           412.8163          247.5447    
  2445    59.7905    378(19)           402.0069          247.2936    
  2446    59.8105    462(21)           400.1287          247.0424    
  2447    59.8304    402(20)           400.7539          246.7914    
  2448    59.8504    420(20)           389.0993          246.5403    
  2449    59.8704    432(21)           375.1846          246.2892    
  2450    59.8904    396(20)           355.2440          246.0380    
  2451    59.9104    276(17)           337.1686          245.7869    
  2452    59.9305    330(18)           319.3491          245.5358    
  2453    59.9505    330(18)           305.4484          245.2847    
  2454    59.9705    282(17)           295.4939          245.0336    
  2455    59.9905    312(18)           288.8995          244.7824    
  2456    60.0104    306(17)           284.8717          244.5314    
  2457    60.0304    300(17)           282.6747          244.2802    
  2458    60.0504    276(17)           278.9554          244.0291    
  2459    60.0704    366(19)           285.3344          243.7780    
  2460    60.0905    312(18)           286.4853          243.5269    
  2461    60.1105    306(17)           288.3734          243.2758    
  2462    60.1305    306(17)           291.0324          243.0247    
  2463    60.1505    366(19)           294.5631          242.7735    
  2464    60.1704    294(17)           299.1329          242.5225    
  2465    60.1904    342(18)           307.5762          242.2713    
  2466    60.2104    402(20)           315.1942          242.0202    
  2467    60.2304    330(18)           325.0293          241.7691    
  2468    60.2505    294(17)           337.9038          241.5180    
  2469    60.2705    330(18)           355.0853          241.2669    
  2470    60.2905    342(18)           378.5933          241.0158    
  2471    60.3105    390(20)           411.7744          240.7646    
  2472    60.3304    426(21)           460.4080          240.5136    
  2473    60.3504    510(23)           534.9739          240.2625    
  2474    60.3704    672(26)           654.9288          240.0113    
  2475    60.3904    876(30)           855.2060          239.7602    
  2476    60.4104    1182(34)          1180.0728          239.5091   
  2477    60.4305    1548(39)          1576.3147          239.2580   
  2478    60.4505    1608(40)          1683.2177          239.0069   
  2479    60.4705    1290(36)          1364.2567          238.7557   
  2480    60.4905    1032(32)          1016.7795          238.5046   
  2481    60.5104    840(29)           813.8007          238.2536    
  2482    60.5304    738(27)           717.9620          238.0024    
  2483    60.5504    720(27)           708.3555          237.7513    
  2484    60.5704    738(27)           780.4285          237.5002    
  2485    60.5905    858(29)           920.2375          237.2491    
  2486    60.6105    840(29)           999.1704          236.9980    
  2487    60.6305    966(31)           876.5105          236.7468    
  2488    60.6505    750(27)           691.7538          236.4957    
  2489    60.6704    696(26)           564.1202          236.2446    
  2490    60.6904    480(22)           485.5458          235.9935    
  2491    60.7104    444(21)           438.7195          235.7424    
  2492    60.7304    408(20)           410.2757          235.4913    
  2493    60.7505    348(19)           392.9411          235.2402    
  2494    60.7705    366(19)           383.0324          235.2234    
  2495    60.7905    384(20)           378.1608          235.2065    
  2496    60.8105    354(19)           377.1304          235.1897    
  2497    60.8304    396(20)           379.3021          235.1729    
  2498    60.8504    420(20)           383.8287          235.1561    
  2499    60.8704    384(20)           391.8324          235.1393    
  2500    60.8904    408(20)           402.9202          235.1225    
  2501    60.9104    432(21)           417.5047          235.1056    
  2502    60.9305    498(22)           436.2664          235.0888    
  2503    60.9505    528(23)           460.2706          235.0720    
  2504    60.9705    510(23)           491.2210          235.0552    
  2505    60.9905    450(21)           531.9792          235.0384    
  2506    61.0104    534(23)           587.5210          235.0216    
  2507    61.0304    552(23)           666.5300          235.0047    
  2508    61.0504    606(25)           783.0566          234.9879    
  2509    61.0704    726(27)           959.1661          234.9711    
  2510    61.0905    1098(33)          1223.6879          234.9543   
  2511    61.1105    1662(41)          1611.4524          234.9375   
  2512    61.1305    2232(47)          2160.2502          234.9207   
  2513    61.1505    3378(58)          2899.1404          234.9038   
  2514    61.1704    4812(69)          3825.7241          234.8870   
  2515    61.1904    5652(75)          4646.2500          234.8702   
  2516    61.2104    5382(73)          4655.6050          234.8534   
  2517    61.2304    4650(68)          3902.8606          234.8366   
  2518    61.2505    3294(57)          3120.3704          234.8198   
  2519    61.2705    2160(46)          2550.9382          234.8029   
  2520    61.2905    1908(44)          2233.1438          234.7861   
  2521    61.3105    1938(44)          2147.3530          234.7693   
  2522    61.3304    2172(47)          2261.2756          234.7525   
  2523    61.3504    2604(51)          2490.9180          234.7357   
  2524    61.3704    2916(54)          2551.0386          234.7189   
  2525    61.3904    2592(51)          2228.4011          234.7020   
  2526    61.4104    2046(45)          1784.3688          234.6852   
  2527    61.4305    1326(36)          1400.5220          234.6684   
  2528    61.4505    948(31)          1109.2711          234.6516    
  2529    61.4705    774(28)           897.1556          234.6348    
  2530    61.4905    612(25)           747.7097          234.6180    
  2531    61.5104    510(23)           645.5175          234.6011    
  2532    61.5304    462(21)           576.9540          234.5843    
  2533    61.5504    498(22)           531.1945          234.5675    
  2534    61.5704    396(20)           500.5109          234.5507    
  2535    61.5905    456(21)           479.9554          234.5339    
  2536    61.6105    486(22)           466.6360          234.5171    
  2537    61.6305    372(19)           458.9980          234.5002    
  2538    61.6505    372(19)           456.3104          234.4834    
  2539    61.6704    474(22)           458.3773          234.4666    
  2540    61.6904    564(24)           465.4248          234.4498    
  2541    61.7104    384(20)           478.1029          234.4330    
  2542    61.7304    426(21)           497.5887          234.4162    
  2543    61.7505    486(22)           525.8074          234.3993    
  2544    61.7705    510(23)           565.8376          234.3825    
  2545    61.7905    546(23)           622.6492          234.3657    
  2546    61.8105    642(25)           704.4798          234.3489    
  2547    61.8304    798(28)           825.4615          234.3321    
  2548    61.8504    948(31)          1010.9900          234.3153    
  2549    61.8704    1458(38)          1307.9910          234.2984   
  2550    61.8904    2172(47)          1795.7272          234.2816   
  2551    61.9104    2970(54)          2616.0146          234.2648   
  2552    61.9305    3780(61)          3750.3452          234.2480   
  2553    61.9505    4380(66)          4403.3149          234.2312   
  2554    61.9705    3948(63)          3728.1284          234.2144   
  2555    61.9905    2988(55)          2658.8779          234.1975   
  2556    62.0104    2058(45)          1935.5474          234.1807   
  2557    62.0304    1608(40)          1563.1674          234.1639   
  2558    62.0504    1362(37)          1442.8143          234.1471   
  2559    62.0704    1584(40)          1536.8975          234.1303   
  2560    62.0905    2040(45)          1857.1718          234.1134   
  2561    62.1105    2292(48)          2248.9763          234.0966   
  2562    62.1305    2208(47)          2200.7256          234.0798   
  2563    62.1505    1806(42)          1690.4762          234.0630   
  2564    62.1704    1482(38)          1215.6963          234.0462   
  2565    62.1904    858(29)           910.2896          234.0294    
  2566    62.2104    654(26)           723.6837          234.0126    
  2567    62.2304    522(23)           605.6874          233.9957    
  2568    62.2505    456(21)           527.2352          233.9789    
  2569    62.2705    498(22)           472.5447          233.9621    
  2570    62.2905    378(19)           432.8415          233.9453    
  2571    62.3105    354(19)           403.0289          233.9285    
  2572    62.3304    348(19)           380.0112          233.9117    
  2573    62.3504    312(18)           355.8136          233.8948    
  2574    62.3704    312(18)           341.3490          233.8780    
  2575    62.3904    306(17)           329.5229          233.8612    
  2576    62.4104    336(18)           319.7180          233.8444    
  2577    62.4305    294(17)           311.4913          233.8276    
  2578    62.4505    282(17)           304.5172          233.8107    
  2579    62.4705    300(17)           298.5521          233.7939    
  2580    62.4905    312(18)           293.4105          233.7771    
  2581    62.5104    300(17)           288.9498          233.7603    
  2582    62.5304    252(16)           285.0560          233.7435    
  2583    62.5504    294(17)           279.0812          233.7267    
  2584    62.5704    198(14)           276.1578          233.7099    
  2585    62.5905    282(17)           273.5804          233.6930    
  2586    62.6105    264(16)           271.3021          233.6762    
  2587    62.6305    276(17)           269.2849          233.6594    
  2588    62.6505    264(16)           267.4973          233.6426    
  2589    62.6704    246(16)           250.4275          233.6258    
  2590    62.6904    228(15)           249.8480          233.6089    
  2591    62.7104    264(16)           249.3693          233.5921    
  2592    62.7304    240(15)           248.9834          233.5753    
  2593    62.7505    204(14)           248.6838          233.5585    
  2594    62.7705    246(16)           248.4661          233.5417    
  2595    62.7905    246(16)           248.3271          233.5249    
  2596    62.8105    282(17)           248.2651          233.5081    
  2597    62.8304    228(15)           241.1286          233.4912    
  2598    62.8504    246(16)           241.6060          233.4744    
  2599    62.8704    246(16)           242.1330          233.4576    
  2600    62.8904    258(16)           242.7166          233.4408    
  2601    62.9104    258(16)           243.3648          233.4240    
  2602    62.9305    234(15)           244.0872          233.4072    
  2603    62.9505    192(14)           244.8953          233.3903    
  2604    62.9705    312(18)           245.7003          233.2709    
  2605    62.9905    240(15)           246.6212          233.1515    
  2606    63.0104    264(16)           247.6782          233.0321    
  2607    63.0304    258(16)           248.8963          232.9127    
  2608    63.0504    264(16)           250.3064          232.7933    
  2609    63.0704    258(16)           251.9478          232.6739    
  2610    63.0905    240(15)           253.8726          232.5545    
  2611    63.1105    270(16)           256.1532          232.4351    
  2612    63.1305    270(16)           258.8981          232.3157    
  2613    63.1505    270(16)           262.2800          232.1963    
  2614    63.1704    300(17)           266.5864          232.0769    
  2615    63.1904    222(15)           272.3034          231.9575    
  2616    63.2104    258(16)           280.2226          231.8381    
  2617    63.2304    294(17)           291.5670          231.7186    
  2618    63.2505    270(16)           308.0759          231.5992    
  2619    63.2705    318(18)           331.9708          231.4798    
  2620    63.2905    348(19)           365.7114          231.3604    
  2621    63.3105    372(19)           411.4846          231.2410    
  2622    63.3304    462(21)           470.4377          231.1216    
  2623    63.3504    654(26)           541.8019          231.0022    
  2624    63.3704    912(30)           621.7329          230.8828    
  2625    63.3904    1128(34)           701.9940          230.7634   
  2626    63.4104    1320(36)           768.9766          230.6440   
  2627    63.4305    1458(38)           806.3921          230.5246   
  2628    63.4505    1146(34)           812.7554          230.4052   
  2629    63.4705    1062(33)           778.2939          230.2858   
  2630    63.4905    780(28)           727.2422          230.1663    
  2631    63.5104    660(26)           675.8850          230.0470    
  2632    63.5304    504(22)           636.7116          229.9275    
  2633    63.5504    672(26)           608.5061          229.8081    
  2634    63.5704    690(26)           591.4739          229.6887    
  2635    63.5905    780(28)           578.8519          229.5693    
  2636    63.6105    744(27)           565.3904          229.4499    
  2637    63.6305    744(27)           538.9225          229.3305    
  2638    63.6505    624(25)           503.5308          229.2111    
  2639    63.6704    540(23)           464.1813          229.0917    
  2640    63.6904    450(21)           426.9157          228.9723    
  2641    63.7104    282(17)           392.9604          228.8529    
  2642    63.7304    390(20)           364.9966          228.7335    
  2643    63.7505    348(19)           343.4831          228.6141    
  2644    63.7705    354(19)           328.0654          228.4946    
  2645    63.7905    300(17)           317.9174          228.3752    
  2646    63.8105    300(17)           312.0495          228.2558    
  2647    63.8304    318(18)           309.5480          228.1364    
  2648    63.8504    210(14)           309.7153          228.0170    
  2649    63.8704    318(18)           311.9032          227.6742    
  2650    63.8904    342(18)           316.7482          227.3314    
  2651    63.9104    366(19)           323.2379          226.9886    
  2652    63.9304    282(17)           332.2675          226.6458    
  2653    63.9505    312(18)           344.4834          226.3029    
  2654    63.9704    348(19)           360.9039          225.9602    
  2655    63.9905    390(20)           383.1558          225.6173    
  2656    64.0105    420(20)           414.0188          225.2746    
  2657    64.0305    474(22)           457.2851          224.9317    
  2658    64.0505    468(22)           520.3221          224.5889    
  2659    64.0705    582(24)           615.9166          224.2460    
  2660    64.0905    858(29)           767.2356          223.9033    
  2661    64.1105    1236(35)          1015.8163          223.5605   
  2662    64.1305    1566(40)          1420.0537          223.2176   
  2663    64.1505    1938(44)          1960.6385          222.8749   
  2664    64.1705    2148(46)          2257.2380          222.5320   
  2665    64.1905    1920(44)          1936.9293          222.1893   
  2666    64.2105    1530(39)          1426.6989          221.8464   
  2667    64.2305    1098(33)          1076.1113          221.5036   
  2668    64.2505    876(30)           886.2075          221.1609    
  2669    64.2705    768(28)           813.6081          220.8180    
  2670    64.2905    852(29)           838.1819          220.4752    
  2671    64.3105    996(32)           963.7072          220.1323    
  2672    64.3305    1092(33)          1161.9830          219.7896   
  2673    64.3505    1212(35)          1242.8077          219.4467   
  2674    64.3705    1008(32)          1058.1423          219.1040   
  2675    64.3905    840(29)           809.6500          218.7611    
  2676    64.4105    726(27)           635.4669          218.4183    
  2677    64.4305    570(24)           527.3491          218.0756    
  2678    64.4505    450(21)           460.7809          217.7327    
  2679    64.4705    360(19)           418.5431          217.3899    
  2680    64.4905    384(20)           391.0008          217.0470    
  2681    64.5105    354(19)           373.9448          216.7043    
  2682    64.5305    384(20)           362.3296          216.3614    
  2683    64.5505    390(20)           355.4701          216.0186    
  2684    64.5705    342(18)           352.3947          215.6758    
  2685    64.5905    354(19)           352.6155          215.3330    
  2686    64.6105    324(18)           356.0030          214.9903    
  2687    64.6305    384(20)           362.7873          214.6474    
  2688    64.6505    378(19)           374.0773          214.3046    
  2689    64.6705    354(19)           390.3593          213.9617    
  2690    64.6905    390(20)           414.3785          213.6190    
  2691    64.7105    342(18)           449.9135          213.2761    
  2692    64.7305    438(21)           502.5281          212.9333    
  2693    64.7505    462(21)           579.8649          212.5906    
  2694    64.7705    504(22)           691.4644          212.2477    
  2695    64.7905    660(26)           847.9702          211.9050    
  2696    64.8105    924(30)          1060.7192          211.5621    
  2697    64.8305    1326(36)          1341.0461          211.2193   
  2698    64.8505    1848(43)          1700.6414          210.8764   
  2699    64.8705    2706(52)          2135.4194          210.5337   
  2700    64.8905    3096(56)          2523.5916          210.1908   
  2701    64.9105    3144(56)          2529.4436          209.8481   
  2702    64.9305    2610(51)          2184.5977          209.5053   
  2703    64.9505    1884(43)          1810.7737          209.1624   
  2704    64.9705    1356(37)          1529.3611          208.8197   
  2705    64.9905    978(31)          1347.9161          208.4768    
  2706    65.0105    1002(32)          1260.1400          208.1340   
  2707    65.0305    1182(34)          1259.4460          207.7912   
  2708    65.0505    1434(38)          1334.0061          207.4484   
  2709    65.0705    1656(41)          1425.3918          207.1055   
  2710    65.0905    1650(41)          1376.6575          206.7628   
  2711    65.1105    1446(38)          1180.4419          206.4200   
  2712    65.1305    1068(33)           970.5126          206.0771   
  2713    65.1505    786(28)           798.3126          205.7344    
  2714    65.1705    540(23)           663.3361          205.3915    
  2715    65.1905    426(21)           559.7109          205.0487    
  2716    65.2105    486(22)           482.0354          204.7058    
  2717    65.2305    348(19)           425.4325          204.3631    
  2718    65.2505    336(18)           385.1754          204.0203    
  2719    65.2705    300(17)           357.0482          203.6775    
  2720    65.2905    294(17)           337.6228          203.3347    
  2721    65.3105    354(19)           324.3077          202.9918    
  2722    65.3305    300(17)           315.3603          202.6491    
  2723    65.3505    294(17)           309.6951          202.3062    
  2724    65.3705    276(17)           306.7490          201.9634    
  2725    65.3905    276(17)           306.3416          201.6205    
  2726    65.4105    282(17)           308.6429          201.2778    
  2727    65.4305    300(17)           314.2373          200.9350    
  2728    65.4505    384(20)           324.3359          200.5922    
  2729    65.4705    294(17)           341.1111          200.2494    
  2730    65.4905    318(18)           368.1749          199.9065    
  2731    65.5105    432(21)           410.9209          199.5638    
  2732    65.5305    456(21)           476.8868          199.2209    
  2733    65.5505    546(23)           575.9366          198.8781    
  2734    65.5705    840(29)           720.8739          198.5352    
  2735    65.5905    954(31)           918.7382          198.1925    
  2736    65.6105    1404(37)          1143.3417          197.8497   
  2737    65.6305    1296(36)          1224.7565          197.5069   
  2738    65.6505    1224(35)          1067.0317          197.1641   
  2739    65.6705    888(30)           854.0779          196.8212    
  2740    65.6905    714(27)           695.2537          196.4785    
  2741    65.7105    540(23)           598.3307          196.1356    
  2742    65.7305    498(22)           554.1746          195.7928    
  2743    65.7505    564(24)           556.3168          195.4501    
  2744    65.7705    732(27)           600.1398          195.1072    
  2745    65.7905    756(27)           673.1449          194.7645    
  2746    65.8105    774(28)           707.1693          194.4216    
  2747    65.8305    750(27)           637.5226          194.0788    
  2748    65.8505    618(25)           529.5759          193.7359    
  2749    65.8705    450(21)           440.7634          193.3932    
  2750    65.8905    360(19)           376.6475          193.0503    
  2751    65.9105    324(18)           331.5617          192.7075    
  2752    65.9305    270(16)           299.6940          192.3648    
  2753    65.9505    348(19)           278.1562          192.0219    
  2754    65.9705    264(16)           263.3466          191.6792    
  2755    65.9905    318(18)           253.0079          191.3363    
  2756    66.0105    300(17)           245.6154          190.9935    
  2757    66.0305    324(18)           240.1975          190.6506    
  2758    66.0505    222(15)           236.1891          190.3079    
  2759    66.0705    294(17)           236.4115          193.1065    
  2760    66.0905    252(16)           237.5622          195.9041    
  2761    66.1105    264(16)           239.5824          198.7017    
  2762    66.1305    288(17)           242.4995          201.5003    
  2763    66.1505    288(17)           246.4276          204.2979    
  2764    66.1705    228(15)           251.3853          207.0965    
  2765    66.1905    228(15)           258.2354          209.8941    
  2766    66.2105    282(17)           267.4790          212.6927    
  2767    66.2305    222(15)           284.2275          215.4903    
  2768    66.2505    318(18)           300.4225          215.4368    
  2769    66.2705    294(17)           324.4366          215.3832    
  2770    66.2905    402(20)           368.8390          215.3297    
  2771    66.3105    432(21)           441.9706          215.2761    
  2772    66.3305    540(23)           538.9813          215.2225    
  2773    66.3505    528(23)           585.3119          215.1690    
  2774    66.3705    486(22)           523.3112          215.1154    
  2775    66.3905    450(21)           432.1449          215.0618    
  2776    66.4105    426(21)           371.0297          215.0083    
  2777    66.4305    348(19)           338.4438          214.9547    
  2778    66.4505    342(18)           325.5896          214.9012    
  2779    66.4705    366(19)           329.1640          214.8476    
  2780    66.4905    402(20)           346.9764          214.7941    
  2781    66.5105    396(20)           379.3395          214.7405    
  2782    66.5305    438(21)           402.6171          214.6869    
  2783    66.5505    414(20)           387.3827          214.6334    
  2784    66.5705    324(18)           347.2316          214.5798    
  2785    66.5905    300(17)           313.5740          214.5263    
  2786    66.6105    312(18)           292.1508          214.4727    
  2787    66.6305    294(17)           279.9204          214.4192    
  2788    66.6505    330(18)           273.0148          214.3656    
  2789    66.6705    276(17)           269.5125          214.3120    
  2790    66.6905    270(16)           269.0976          214.2585    
  2791    66.7105    282(17)           269.4727          214.2049    
  2792    66.7305    300(17)           271.2018          214.1514    
  2793    66.7505    282(17)           273.1677          214.0978    
  2794    66.7705    228(15)           277.5202          214.0443    
  2795    66.7905    360(19)           283.3484          213.9907    
  2796    66.8105    288(17)           290.9468          213.9371    
  2797    66.8305    330(18)           301.1185          213.8836    
  2798    66.8505    312(18)           313.8524          213.8300    
  2799    66.8705    330(18)           330.5174          213.7765    
  2800    66.8905    390(20)           352.7423          213.7229    
  2801    66.9105    366(19)           383.1762          213.6694    
  2802    66.9305    396(20)           426.5132          213.6158    
  2803    66.9505    444(21)           491.3199          213.5622    
  2804    66.9705    630(25)           592.2710          213.5087    
  2805    66.9905    810(28)           755.0603          213.4551    
  2806    67.0105    1068(33)          1013.7151          213.4016   
  2807    67.0305    1530(39)          1396.5143          213.3480   
  2808    67.0505    2022(45)          1829.9067          213.2945   
  2809    67.0705    1974(44)          1983.9910          213.2409   
  2810    67.0905    1806(42)          1682.1511          213.1873   
  2811    67.1105    1344(37)          1268.3335          213.1338   
  2812    67.1305    960(31)           967.0612          213.0802    
  2813    67.1505    768(28)           794.8013          213.0267    
  2814    67.1705    624(25)           724.8694          212.9731    
  2815    67.1905    660(26)           738.4774          212.9196    
  2816    67.2105    864(29)           827.0795          212.8660    
  2817    67.2305    990(31)           970.7604          212.8124    
  2818    67.2505    1092(33)          1075.9531          212.7589   
  2819    67.2705    1086(33)          1003.3062          212.7053   
  2820    67.2905    966(31)           815.0199          212.6518    
  2821    67.3105    636(25)           642.9791          212.5982    
  2822    67.3305    468(22)           520.9937          212.5447    
  2823    67.3505    396(20)           441.0403          212.4911    
  2824    67.3705    378(19)           390.1183          212.4375    
  2825    67.3905    366(19)           357.6505          212.3840    
  2826    67.4105    288(17)           336.5311          212.3304    
  2827    67.4305    324(18)           322.4608          212.2769    
  2828    67.4505    288(17)           313.0604          212.2233    
  2829    67.4705    264(16)           307.0625          212.1698    
  2830    67.4905    270(16)           303.7914          212.1162    
  2831    67.5105    270(16)           302.9406          212.0626    
  2832    67.5305    258(16)           304.4762          212.0091    
  2833    67.5505    348(19)           308.6525          211.9555    
  2834    67.5705    294(17)           316.1159          211.9019    
  2835    67.5905    312(18)           328.0843          211.8484    
  2836    67.6105    306(17)           346.6510          211.7949    
  2837    67.6305    354(19)           375.1209          211.7413    
  2838    67.6505    348(19)           418.2228          211.6877    
  2839    67.6705    456(21)           482.2249          211.6342    
  2840    67.6905    456(21)           574.5529          211.5806    
  2841    67.7105    654(26)           703.6484          211.5271    
  2842    67.7305    942(31)           877.3872          211.4735    
  2843    67.7505    1134(34)          1092.4969          211.4200   
  2844    67.7705    1428(38)          1280.9492          211.3664   
  2845    67.7905    1344(37)          1288.7267          211.3128   
  2846    67.8105    1194(35)          1113.3488          211.2593   
  2847    67.8305    894(30)           916.4432          211.2057    
  2848    67.8505    606(25)           767.1580          211.1521    
  2849    67.8705    522(23)           672.1958          211.0986    
  2850    67.8905    522(23)           626.8240          211.0450    
  2851    67.9105    474(22)           622.3760          210.9915    
  2852    67.9305    678(26)           661.3707          210.9379    
  2853    67.9505    708(27)           723.6525          210.8844    
  2854    67.9705    726(27)           756.8329          210.8308    
  2855    67.9905    732(27)           699.8669          210.7773    
  2856    68.0105    600(24)           597.0436          210.7237    
  2857    68.0305    492(22)           503.3338          210.6701    
  2858    68.0505    396(20)           430.3408          210.6166    
  2859    68.0705    324(18)           377.6727          210.5630    
  2860    68.0905    312(18)           337.9506          210.5095    
  2861    68.1105    270(16)           309.5968          210.4559    
  2862    68.1305    330(18)           289.6089          210.4023    
  2863    68.1505    354(19)           275.5080          210.3488    
  2864    68.1705    300(17)           263.9137          210.2952    
  2865    68.1905    258(16)           256.4760          210.2417    
  2866    68.2105    294(17)           250.7812          210.1881    
  2867    68.2305    246(16)           247.0869          210.1346    
  2868    68.2505    246(16)           243.4593          210.0810    
  2869    68.2705    264(16)           240.4606          210.0275    
  2870    68.2905    222(15)           237.9503          209.9739    
  2871    68.3105    234(15)           235.9789          209.9203    
  2872    68.3305    264(16)           234.1773          209.8668    
  2873    68.3505    240(15)           232.6380          209.8132    
  2874    68.3705    252(16)           231.3208          209.7597    
  2875    68.3905    240(15)           230.1923          209.7061    
  2876    68.4105    198(14)           229.2276          209.6526    
  2877    68.4305    258(16)           228.4061          209.5990    
  2878    68.4505    246(16)           227.7115          209.5454    
  2879    68.4705    288(17)           227.1314          209.4919    
  2880    68.4905    222(15)           226.7221          209.4383    
  2881    68.5105    240(15)           224.5313          209.3848    
  2882    68.5305    222(15)           224.3403          209.3312    
  2883    68.5505    222(15)           224.2295          209.2776    
  2884    68.5705    210(14)           224.1973          209.2241    
  2885    68.5905    222(15)           224.2436          209.1705    
  2886    68.6105    234(15)           224.3699          209.1170    
  2887    68.6305    186(14)           224.5790          209.0634    
  2888    68.6505    276(17)           225.4433          209.5778    
  2889    68.6705    198(14)           226.4014          210.0924    
  2890    68.6905    222(15)           227.4609          210.6069    
  2891    68.7105    252(16)           227.8394          211.1215    
  2892    68.7305    240(15)           229.1779          211.6359    
  2893    68.7505    198(14)           230.6558          212.1503    
  2894    68.7705    300(17)           232.2950          212.6649    
  2895    68.7905    258(16)           234.1209          213.1793    
  2896    68.8105    240(15)           236.1686          213.6939    
  2897    68.8305    270(16)           238.4786          214.2083    
  2898    68.8505    240(15)           241.1067          214.7229    
  2899    68.8705    240(15)           244.1204          215.2374    
  2900    68.8905    288(17)           246.7768          215.7520    
  2901    68.9105    246(16)           250.8944          216.2664    
  2902    68.9305    252(16)           255.7731          216.7808    
  2903    68.9505    306(17)           261.6544          217.2954    
  2904    68.9705    300(17)           268.9073          217.8098    
  2905    68.9905    288(17)           278.1718          218.3244    
  2906    69.0105    264(16)           290.5728          218.8388    
  2907    69.0305    282(17)           308.1248          219.3535    
  2908    69.0505    354(19)           334.1271          219.8679    
  2909    69.0705    312(18)           373.4619          220.3825    
  2910    69.0905    354(19)           431.5136          220.8969    
  2911    69.1105    480(22)           515.1448          221.4113    
  2912    69.1305    630(25)           625.9473          221.9259    
  2913    69.1505    732(27)           758.9669          222.4403    
  2914    69.1705    1044(32)           893.7965          222.9549   
  2915    69.1905    1110(33)           980.1428          223.4693   
  2916    69.2105    1110(33)           975.3600          223.9839   
  2917    69.2305    1056(32)           887.4791          224.4984   
  2918    69.2505    822(29)           768.3045          225.0128    
  2919    69.2705    606(25)           661.4221          225.5274    
  2920    69.2905    522(23)           587.2234          226.0418    
  2921    69.3105    504(22)           550.8002          226.5564    
  2922    69.3305    456(21)           548.4646          227.0708    
  2923    69.3505    636(25)           570.8253          227.5854    
  2924    69.3705    696(26)           601.4905          228.0999    
  2925    69.3905    654(26)           614.7411          228.6145    
  2926    69.4105    630(25)           593.8491          229.1289    
  2927    69.4305    582(24)           543.7255          229.6433    
  2928    69.4505    504(22)           483.1992          230.1579    
  2929    69.4705    408(20)           426.9374          230.6723    
  2930    69.4905    396(20)           381.2609          231.1869    
  2931    69.5105    324(18)           347.3987          231.7013    
  2932    69.5305    282(17)           323.9744          232.2159    
  2933    69.5505    306(17)           308.6628          232.7303    
  2934    69.5705    288(17)           299.0867          233.2450    
  2935    69.5905    252(16)           293.3841          233.7594    
  2936    69.6105    294(17)           290.3175          234.2738    
  2937    69.6305    264(16)           289.2070          234.7884    
  2938    69.6505    228(15)           289.7825          235.3028    
  2939    69.6705    246(16)           291.8447          235.5948    
  2940    69.6905    300(17)           295.8749          235.8867    
  2941    69.7105    336(18)           302.3672          236.1786    
  2942    69.7305    318(18)           312.0722          236.4705    
  2943    69.7505    306(17)           326.4760          236.7624    
  2944    69.7705    312(18)           346.4559          237.0543    
  2945    69.7905    402(20)           374.8994          237.3462    
  2946    69.8105    438(21)           416.0783          237.6382    
  2947    69.8305    546(23)           477.4641          237.9301    
  2948    69.8505    666(26)           571.5818          238.2220    
  2949    69.8705    852(29)           713.0421          238.5139    
  2950    69.8905    978(31)           859.4360          238.8059    
  2951    69.9105    1116(33)           878.0385          239.0977   
  2952    69.9305    834(29)           749.5665          239.3896    
  2953    69.9505    738(27)           613.4248          239.6816    
  2954    69.9705    564(24)           523.1313          239.9734    
  2955    69.9905    432(21)           471.2073          240.2654    
  2956    70.0105    474(22)           446.4985          240.5573    
  2957    70.0305    492(22)           444.2292          240.8493    
  2958    70.0505    552(23)           465.4088          241.1411    
  2959    70.0705    672(26)           513.4816          241.4331    
  2960    70.0905    516(23)           565.5625          241.7250    
  2961    70.1105    582(24)           560.6260          242.0168    
  2962    70.1305    594(24)           494.2709          242.3088    
  2963    70.1505    444(21)           427.7438          242.6007    
  2964    70.1705    402(20)           381.7264          242.8927    
  2965    70.1905    318(18)           351.7279          243.1845    
  2966    70.2105    318(18)           331.7698          243.4765    
  2967    70.2305    294(17)           318.2054          243.7684    
  2968    70.2505    312(18)           308.9642          244.0602    
  2969    70.2705    252(16)           302.8460          244.3522    
  2970    70.2905    264(16)           299.1177          244.6441    
  2971    70.3105    330(18)           297.3096          244.9361    
  2972    70.3305    246(16)           295.2521          245.2279    
  2973    70.3505    300(17)           296.6714          245.5199    
  2974    70.3705    288(17)           299.6344          245.8118    
  2975    70.3905    306(17)           303.4648          245.2279    
  2976    70.4105    312(18)           309.4471          244.6442    
  2977    70.4305    306(17)           318.3036          244.0605    
  2978    70.4505    324(18)           331.2535          243.4767    
  2979    70.4705    318(18)           350.3440          242.8930    
  2980    70.4905    342(18)           379.1795          242.3091    
  2981    70.5105    426(21)           424.2108          241.7254    
  2982    70.5305    474(22)           497.3605          241.1415    
  2983    70.5505    654(26)           628.0514          240.5579    
  2984    70.5705    966(31)           820.2357          239.9740    
  2985    70.5905    1074(33)          1038.4231          239.3903   
  2986    70.6105    1230(35)          1073.5502          238.8066   
  2987    70.6305    912(30)           881.6792          238.2227    
  2988    70.6505    786(28)           681.2968          237.6391    
  2989    70.6705    588(24)           552.1268          237.0552    
  2990    70.6905    480(22)           483.2617          236.4715    
  2991    70.7105    366(19)           452.9009          235.8876    
  2992    70.7305    396(20)           452.5569          235.3040    
  2993    70.7505    504(22)           487.5734          234.7203    
  2994    70.7705    642(25)           556.4076          234.1364    
  2995    70.7905    660(26)           644.8424          233.5527    
  2996    70.8105    648(25)           662.6328          232.9688    
  2997    70.8305    648(25)           575.6364          232.3852    
  2998    70.8505    570(24)           478.7099          231.8013    
  2999    70.8705    402(20)           413.2972          231.2176    
  3000    70.8905    426(21)           375.0114          230.6337    
  3001    70.9105    348(19)           352.6116          230.0500    
  3002    70.9305    348(19)           339.7144          229.4664    
  3003    70.9505    366(19)           332.8857          228.8825    
  3004    70.9705    342(18)           330.3306          228.2988    
  3005    70.9905    318(18)           331.1516          227.7149    
  3006    71.0105    336(18)           335.0057          227.1313    
  3007    71.0305    318(18)           341.9566          226.5474    
  3008    71.0505    366(19)           352.4289          225.9637    
  3009    71.0705    366(19)           367.2766          225.3798    
  3010    71.0905    396(20)           387.8610          224.7961    
  3011    71.1105    390(20)           416.2690          224.2125    
  3012    71.1305    450(21)           455.5986          223.6286    
  3013    71.1505    438(21)           510.3918          223.0449    
  3014    71.1705    522(23)           587.6874          222.4610    
  3015    71.1905    672(26)           698.7188          221.8773    
  3016    71.2105    780(28)           862.9540          221.2935    
  3017    71.2305    1212(35)          1114.5659          220.7098   
  3018    71.2505    1674(41)          1509.3132          220.1261   
  3019    71.2705    2274(48)          2091.8115          219.5422   
  3020    71.2905    2694(52)          2674.9141          218.9586   
  3021    71.3105    2562(51)          2683.0117          218.3747   
  3022    71.3305    2220(47)          2121.6494          217.7910   
  3023    71.3505    1710(41)          1565.8151          217.2071   
  3024    71.3705    1146(34)          1207.9789          216.6234   
  3025    71.3905    894(30)          1004.9423          216.0396    
  3026    71.4105    786(28)           909.1803          215.4559    
  3027    71.4305    888(30)           900.3221          214.8722    
  3028    71.4505    930(30)           981.6473          214.2883    
  3029    71.4705    1158(34)          1166.5320          213.7047   
  3030    71.4905    1440(38)          1400.3201          213.1208   
  3031    71.5105    1440(38)          1440.8784          212.5371   
  3032    71.5305    1242(35)          1193.0677          211.9532   
  3033    71.5505    1032(32)           904.7766          211.3695   
  3034    71.5705    852(29)           700.9991          210.7856    
  3035    71.5905    570(24)           568.7653          210.2020    
  3036    71.6105    444(21)           481.2370          209.6183    
  3037    71.6305    420(20)           420.8897          209.0344    
  3038    71.6505    360(19)           377.8060          208.4508    
  3039    71.6705    348(19)           346.1768          207.8669    
  3040    71.6905    324(18)           322.4758          207.2832    
  3041    71.7105    288(17)           304.3618          206.6993    
  3042    71.7305    294(17)           290.2540          206.1156    
  3043    71.7505    300(17)           279.0551          205.5320    
  3044    71.7705    294(17)           269.9710          204.9481    
  3045    71.7905    228(15)           262.4612          204.3644    
  3046    71.8105    180(13)           256.1357          203.7805    
  3047    71.8305    246(16)           251.4437          203.9120    
  3048    71.8505    228(15)           247.4725          204.0436    
  3049    71.8705    276(17)           244.0842          204.1751    
  3050    71.8905    270(16)           241.1708          204.3067    
  3051    71.9105    258(16)           238.6541          204.4382    
  3052    71.9305    198(14)           236.4702          204.5697    
  3053    71.9505    204(14)           234.5689          204.7013    
  3054    71.9705    216(15)           232.9117          204.8328    
  3055    71.9905    216(15)           231.4651          204.9644    
  3056    72.0105    258(16)           230.2041          205.0959    
  3057    72.0305    270(16)           229.1062          205.2275    
  3058    72.0505    234(15)           227.2430          205.3590    
  3059    72.0705    240(15)           218.8168          205.4906    
  3060    72.0905    204(14)           218.5416          205.6221    
  3061    72.1105    270(16)           218.3467          205.7536    
  3062    72.1305    222(15)           218.2280          205.8852    
  3063    72.1505    300(17)           220.1325          206.0167    
  3064    72.1705    216(15)           220.2248          206.1483    
  3065    72.1905    294(17)           220.3934          206.2798    
  3066    72.2105    282(17)           220.6405          206.4113    
  3067    72.2305    198(14)           220.9699          206.5429    
  3068    72.2505    270(16)           221.3877          206.6744    
  3069    72.2705    198(14)           218.0414          206.8060    
  3070    72.2905    258(16)           218.8565          206.9375    
  3071    72.3105    246(16)           219.7798          207.0690    
  3072    72.3305    216(15)           221.6666          207.2006    
  3073    72.3505    198(14)           222.9010          207.3321    
  3074    72.3705    276(17)           224.3292          207.4637    
  3075    72.3905    198(14)           226.0070          207.5952    
  3076    72.4105    264(16)           228.0185          207.7267    
  3077    72.4305    222(15)           230.5034          207.8583    
  3078    72.4505    252(16)           233.6932          207.9898    
  3079    72.4705    300(17)           237.9601          208.1213    
  3080    72.4905    228(15)           243.8895          208.2529    
  3081    72.5105    258(16)           252.3187          208.3844    
  3082    72.5305    300(17)           264.3636          208.5160    
  3083    72.5505    252(16)           281.3015          208.6475    
  3084    72.5705    288(17)           304.3776          208.7791    
  3085    72.5905    318(18)           334.3521          208.9106    
  3086    72.6105    336(18)           371.5732          209.0421    
  3087    72.6305    396(20)           412.8130          209.1737    
  3088    72.6505    492(22)           453.4858          209.3052    
  3089    72.6705    480(22)           484.5576          209.4368    
  3090    72.6905    492(22)           495.6001          209.5683    
  3091    72.7105    462(21)           483.1317          209.6999    
  3092    72.7305    492(22)           454.6421          209.8314    
  3093    72.7505    360(19)           421.4980          209.9629    
  3094    72.7705    342(18)           392.1040          210.0945    
  3095    72.7905    312(18)           370.9083          210.2260    
  3096    72.8105    294(17)           359.3495          210.3576    
  3097    72.8305    342(18)           356.9826          210.4891    
  3098    72.8505    402(20)           360.3325          210.6207    
  3099    72.8705    366(19)           366.1067          210.7522    
  3100    72.8905    324(18)           368.4362          210.8837    
  3101    72.9105    456(21)           363.1748          211.0153    
  3102    72.9305    360(19)           350.4415          211.1468    
  3103    72.9505    348(19)           333.7335          211.2784    
  3104    72.9705    276(17)           316.7303          211.4099    
  3105    72.9905    312(18)           301.7500          211.5414    
  3106    73.0105    234(15)           289.9201          211.6730    
  3107    73.0305    240(15)           281.5584          211.8045    
  3108    73.0505    282(17)           276.5348          211.9361    
  3109    73.0705    306(17)           274.4906          212.0676    
  3110    73.0905    234(15)           274.8818          212.1991    
  3111    73.1105    282(17)           277.7761          212.3307    
  3112    73.1305    300(17)           282.9748          212.4622    
  3113    73.1505    300(17)           290.7956          212.5937    
  3114    73.1705    312(18)           302.1088          212.7253    
  3115    73.1905    360(19)           318.6004          212.8568    
  3116    73.2105    354(19)           343.1700          212.9884    
  3117    73.2305    336(18)           380.1456          213.1199    
  3118    73.2505    390(20)           435.2324          213.2514    
  3119    73.2705    414(20)           514.7299          213.3830    
  3120    73.2905    588(24)           623.8262          213.5145    
  3121    73.3105    720(27)           764.3997          213.6461    
  3122    73.3305    1236(35)           930.2568          213.7776   
  3123    73.3505    1338(37)          1096.9746          213.9092   
  3124    73.3705    1470(38)          1204.1171          214.0407   
  3125    73.3905    1458(38)          1182.8632          214.1723   
  3126    73.4105    1182(34)          1055.7368          214.3038   
  3127    73.4305    942(31)           900.7764          214.4353    
  3128    73.4505    660(26)           765.2582          214.5669    
  3129    73.4705    630(25)           667.3635          214.6984    
  3130    73.4905    546(23)           611.6298          214.8300    
  3131    73.5105    486(22)           595.9781          214.9615    
  3132    73.5305    594(24)           613.7742          215.0930    
  3133    73.5505    696(26)           653.6146          215.2246    
  3134    73.5705    858(29)           695.0273          215.3561    
  3135    73.5905    876(30)           704.2333          215.4877    
  3136    73.6105    780(28)           661.0593          215.6192    
  3137    73.6305    636(25)           587.4555          215.7507    
  3138    73.6505    492(22)           510.5958          215.8823    
  3139    73.6705    462(21)           442.8818          216.0138    
  3140    73.6905    402(20)           388.2252          216.1454    
  3141    73.7105    336(18)           346.6771          216.2769    
  3142    73.7305    288(17)           316.5733          216.4084    
  3143    73.7505    240(15)           295.4380          216.5400    
  3144    73.7705    270(16)           280.7632          216.6715    
  3145    73.7905    216(15)           270.4573          216.8030    
  3146    73.8105    258(16)           262.9763          216.9346    
  3147    73.8305    246(16)           257.1853          217.0661    
  3148    73.8505    270(16)           252.7291          217.1977    
  3149    73.8705    258(16)           249.1080          217.3292    
  3150    73.8905    198(14)           246.0978          217.4608    
  3151    73.9105    264(16)           243.5600          217.5923    
  3152    73.9305    216(15)           241.3969          217.7238    
  3153    73.9505    234(15)           239.5379          217.8554    
  3154    73.9705    222(15)           237.9311          217.9869    
  3155    73.9905    240(15)           236.5332          218.1185    
  3156    74.0105    234(15)           235.8656          218.2500    
  3157    74.0305    210(14)           234.8097          218.3816    
  3158    74.0505    282(17)           233.8850          218.5131    
  3159    74.0705    222(15)           233.0683          218.6447    
  3160    74.0905    222(15)           232.2932          218.7762    
  3161    74.1105    228(15)           231.2119          218.9077    
  3162    74.1305    276(17)           230.6616          219.0393    
  3163    74.1505    228(15)           230.1754          219.1708    
  3164    74.1705    276(17)           229.1945          219.3024    
  3165    74.1905    276(17)           229.0773          219.4339    
  3166    74.2105    192(14)           228.7737          219.5654    
  3167    74.2305    252(16)           228.5090          219.6970    
  3168    74.2505    246(16)           228.2803          219.8285    
  3169    74.2705    180(13)           228.0820          219.9601    
  3170    74.2905    228(15)           227.2116          219.3905    
  3171    74.3105    216(15)           226.3670          218.8207    
  3172    74.3305    228(15)           225.9536          218.2511    
  3173    74.3505    222(15)           225.1646          217.6813    
  3174    74.3705    228(15)           223.9548          217.1117    
  3175    74.3905    216(15)           223.2239          216.5419    
  3176    74.4105    300(17)           222.5105          215.9724    
  3177    74.4305    240(15)           221.8134          215.4028    
  3178    74.4505    228(15)           221.1318          214.8330    
  3179    74.4705    216(15)           220.4653          214.2634    
  3180    74.4905    240(15)           219.8132          213.6936    
  3181    74.5105    204(14)           219.3499          213.1241    
  3182    74.5305    252(16)           218.7301          212.5543    
  3183    74.5505    222(15)           218.1248          211.9847    
  3184    74.5705    222(15)           217.5341          211.4149    
  3185    74.5905    216(15)           216.9590          210.8453    
  3186    74.6105    228(15)           214.4754          210.2757    
  3187    74.6305    234(15)           213.9967          209.7059    
  3188    74.6505    240(15)           213.5387          209.1364    
  3189    74.6705    276(17)           216.9863          208.5666    
  3190    74.6905    228(15)           216.8097          207.9970    
  3191    74.7105    234(15)           217.0002          207.4272    
  3192    74.7305    228(15)           216.9938          206.8576    
  3193    74.7505    210(14)           216.9405          206.2881    
  3194    74.7705    252(16)           216.7406          205.7183    
  3195    74.7905    240(15)           216.5457          205.1487    
  3196    74.8105    228(15)           216.4549          204.5789    
  3197    74.8305    174(13)           216.4699          204.0093    
  3198    74.8505    180(13)           216.4589          204.1478    
  3199    74.8705    192(14)           217.4006          204.2863    
  3200    74.8905    234(15)           220.1843          204.4248    
  3201    74.9105    306(17)           221.4435          204.5633    
  3202    74.9305    228(15)           222.9811          204.7018    
  3203    74.9505    246(16)           224.5577          204.8403    
  3204    74.9705    228(15)           226.2545          204.9788    
  3205    74.9905    204(14)           228.0689          205.1173    
  3206    75.0105    222(15)           230.1052          205.2558    
  3207    75.0305    282(17)           232.4430          205.3943    
  3208    75.0505    222(15)           235.1312          205.5328    
  3209    75.0705    228(15)           238.2348          205.6713    
  3210    75.0905    228(15)           241.8379          205.8098    
  3211    75.1105    276(17)           246.0602          205.9482    
  3212    75.1305    264(16)           251.0683          206.0868    
  3213    75.1505    252(16)           257.0934          206.2252    
  3214    75.1705    234(15)           264.4868          206.3638    
  3215    75.1905    330(18)           273.7664          206.5022    
  3216    75.2105    276(17)           285.7360          206.6408    
  3217    75.2305    270(16)           301.5835          206.7792    
  3218    75.2505    312(18)           323.0670          206.9177    
  3219    75.2705    288(17)           352.6970          207.0562    
  3220    75.2905    336(18)           393.9410          207.1947    
  3221    75.3105    396(20)           451.7601          207.3332    
  3222    75.3305    468(22)           536.4640          207.4717    
  3223    75.3505    654(26)           653.9296          207.6102    
  3224    75.3705    858(29)           826.7535          207.7487    
  3225    75.3905    1194(35)          1077.2994          207.8872   
  3226    75.4105    1488(39)          1386.3518          208.0257   
  3227    75.4305    1464(38)          1558.9054          208.1642   
  3228    75.4505    1536(39)          1397.7311          208.3027   
  3229    75.4705    1056(32)          1103.0151          208.4412   
  3230    75.4905    930(30)           870.0635          208.5797    
  3231    75.5105    684(26)           719.9264          208.7182    
  3232    75.5305    558(24)           631.0751          208.8567    
  3233    75.5505    498(22)           589.1679          208.9952    
  3234    75.5705    612(25)           585.0408          209.1337    
  3235    75.5905    684(26)           621.4519          209.2722    
  3236    75.6105    822(29)           703.4133          209.4106    
  3237    75.6305    888(30)           819.5627          209.5492    
  3238    75.6505    810(28)           881.7005          209.6876    
  3239    75.6705    840(29)           799.1857          209.8262    
  3240    75.6905    780(28)           657.7727          209.9646    
  3241    75.7105    522(23)           543.8095          210.1031    
  3242    75.7305    498(22)           465.9744          210.2416    
  3243    75.7505    420(20)           413.4865          210.3801    
  3244    75.7705    324(18)           377.9349          210.5186    
  3245    75.7905    348(19)           353.9088          210.6571    
  3246    75.8105    360(19)           338.4917          210.7956    
  3247    75.8305    324(18)           331.6248          210.9341    
  3248    75.8505    306(17)           328.7113          211.0726    
  3249    75.8705    294(17)           330.9955          211.2111    
  3250    75.8905    372(19)           338.5448          211.3496    
  3251    75.9105    384(20)           351.9245          211.4881    
  3252    75.9305    330(18)           372.1961          211.6266    
  3253    75.9505    300(17)           401.0225          211.7651    
  3254    75.9705    426(21)           440.5255          211.9036    
  3255    75.9905    408(20)           494.9329          212.0421    
  3256    76.0105    570(24)           568.3807          212.1806    
  3257    76.0305    720(27)           671.3506          212.3191    
  3258    76.0505    1008(32)           820.4683          212.4576   
  3259    76.0705    1092(33)          1037.0199          212.5961   
  3260    76.0905    1320(36)          1304.3259          212.7346   
  3261    76.1105    1626(40)          1455.7211          212.8730   
  3262    76.1305    1542(39)          1320.6787          213.0116   
  3263    76.1505    1134(34)          1066.5444          213.1500   
  3264    76.1705    864(29)           863.7720          213.2885    
  3265    76.1905    678(26)           731.4954          213.4270    
  3266    76.2105    600(24)           648.7840          213.5656    
  3267    76.2305    534(23)           606.1857          213.7040    
  3268    76.2505    564(24)           594.8527          213.8425    
  3269    76.2705    582(24)           616.0731          213.9810    
  3270    76.2905    786(28)           675.8503          214.1195    
  3271    76.3105    876(30)           769.4802          214.2580    
  3272    76.3305    852(29)           832.2927          214.3965    
  3273    76.3505    792(28)           773.8755          214.5350    
  3274    76.3705    732(27)           648.6140          214.6735    
  3275    76.3905    618(25)           541.3591          214.8120    
  3276    76.4105    504(22)           466.6879          214.9505    
  3277    76.4305    390(20)           413.5352          215.0890    
  3278    76.4505    354(19)           376.9843          215.2275    
  3279    76.4705    330(18)           350.3923          215.3660    
  3280    76.4905    306(17)           330.9391          215.5045    
  3281    76.5105    276(17)           316.9771          215.6429    
  3282    76.5305    288(17)           307.4384          215.7815    
  3283    76.5505    288(17)           301.6350          215.9200    
  3284    76.5705    270(16)           299.1411          216.0585    
  3285    76.5905    258(16)           299.8165          216.1969    
  3286    76.6105    342(18)           303.4680          215.9156    
  3287    76.6305    318(18)           311.3347          215.6341    
  3288    76.6505    300(17)           325.2092          215.3527    
  3289    76.6705    372(19)           348.4111          215.0712    
  3290    76.6905    420(20)           386.1036          214.7899    
  3291    76.7105    552(23)           447.0213          214.5084    
  3292    76.7305    540(23)           533.1133          214.2270    
  3293    76.7505    882(30)           644.7997          213.9456    
  3294    76.7705    1002(32)           755.3275          213.6642   
  3295    76.7905    948(31)           800.4248          213.3828    
  3296    76.8105    834(29)           742.2856          213.1013    
  3297    76.8305    810(28)           630.6978          212.8199    
  3298    76.8505    546(23)           525.9435          212.5385    
  3299    76.8705    420(20)           448.8597          212.2571    
  3300    76.8905    360(19)           402.8290          211.9756    
  3301    76.9105    432(21)           379.3884          211.6942    
  3302    76.9305    462(21)           380.2534          211.4129    
  3303    76.9505    402(20)           400.2128          211.1314    
  3304    76.9705    522(23)           433.4200          210.8500    
  3305    76.9905    522(23)           470.7016          210.5685    
  3306    77.0105    606(25)           490.7173          210.2872    
  3307    77.0305    552(23)           474.5728          210.0057    
  3308    77.0505    540(23)           430.8499          209.7243    
  3309    77.0705    396(20)           382.1336          209.4428    
  3310    77.0905    360(19)           342.3757          209.1615    
  3311    77.1105    336(18)           312.5416          208.8801    
  3312    77.1305    288(17)           291.3679          208.5986    
  3313    77.1505    282(17)           278.6573          208.3172    
  3314    77.1705    276(17)           271.0871          208.0358    
  3315    77.1905    288(17)           267.0602          207.7544    
  3316    77.2105    264(16)           265.6512          207.4729    
  3317    77.2305    300(17)           266.4928          207.1915    
  3318    77.2505    270(16)           270.1462          206.9102    
  3319    77.2705    270(16)           275.9085          206.6287    
  3320    77.2905    228(15)           284.8926          206.3473    
  3321    77.3105    270(16)           298.4005          206.4414    
  3322    77.3305    294(17)           317.6462          206.5354    
  3323    77.3505    252(16)           344.3682          206.6294    
  3324    77.3705    342(18)           383.6113          206.7235    
  3325    77.3905    414(20)           439.6358          206.8175    
  3326    77.4105    522(23)           524.5880          206.9115    
  3327    77.4305    690(26)           650.4828          207.0056    
  3328    77.4505    816(29)           794.3258          207.0996    
  3329    77.4705    768(28)           837.2365          207.1936    
  3330    77.4905    690(26)           727.2386          207.2877    
  3331    77.5105    576(24)           590.5141          207.3817    
  3332    77.5305    468(22)           493.9003          207.4758    
  3333    77.5505    378(19)           434.3966          207.5698    
  3334    77.5705    276(17)           399.8820          207.6639    
  3335    77.5905    336(18)           383.2057          207.7579    
  3336    77.6105    354(19)           382.3798          207.8519    
  3337    77.6305    336(18)           397.6140          207.9460    
  3338    77.6505    474(22)           433.5196          208.0400    
  3339    77.6705    504(22)           488.8830          208.1341    
  3340    77.6905    540(23)           527.9584          208.2281    
  3341    77.7105    546(23)           497.8803          208.3221    
  3342    77.7305    462(21)           430.9503          208.4162    
  3343    77.7505    420(20)           375.7820          208.5102    
  3344    77.7705    312(18)           337.4833          208.6042    
  3345    77.7905    360(19)           313.8192          208.6983    
  3346    77.8105    354(19)           298.2405          208.7923    
  3347    77.8305    312(18)           288.0303          208.8864    
  3348    77.8505    312(18)           281.6916          208.9804    
  3349    77.8705    258(16)           278.4153          209.0744    
  3350    77.8905    264(16)           277.3663          209.1685    
  3351    77.9105    318(18)           279.2169          209.2625    
  3352    77.9305    264(16)           283.6670          209.3565    
  3353    77.9505    240(15)           291.1936          209.4506    
  3354    77.9705    294(17)           302.8300          209.5446    
  3355    77.9905    300(17)           320.5437          209.6387    
  3356    78.0105    342(18)           347.6533          209.7327    
  3357    78.0305    408(20)           389.2829          209.8268    
  3358    78.0505    426(21)           452.3617          209.9208    
  3359    78.0705    594(24)           544.5804          210.0148    
  3360    78.0905    720(27)           674.3344          210.1089    
  3361    78.1105    912(30)           834.3999          210.2029    
  3362    78.1305    906(30)           966.8816          210.2969    
  3363    78.1505    954(31)           962.9423          210.3910    
  3364    78.1705    798(28)           829.9227          210.4850    
  3365    78.1905    666(26)           677.4155          210.5790    
  3366    78.2105    552(23)           556.4788          210.6731    
  3367    78.2305    462(21)           477.3292          210.7671    
  3368    78.2505    378(19)           432.1415          210.8611    
  3369    78.2705    360(19)           415.1146          210.9552    
  3370    78.2905    396(20)           422.3444          211.0492    
  3371    78.3105    450(21)           451.7971          211.1433    
  3372    78.3305    576(24)           501.1255          211.2373    
  3373    78.3505    570(24)           558.5176          211.3314    
  3374    78.3705    540(23)           585.8760          211.4254    
  3375    78.3905    576(24)           549.6791          211.5194    
  3376    78.4105    546(23)           480.3775          211.6135    
  3377    78.4305    450(21)           415.7003          211.7075    
  3378    78.4505    342(18)           366.1485          211.8015    
  3379    78.4705    318(18)           330.0351          211.8956    
  3380    78.4905    258(16)           306.1355          211.9896    
  3381    78.5105    342(18)           290.6541          212.0836    
  3382    78.5305    234(15)           281.2354          212.1777    
  3383    78.5505    258(16)           276.2711          212.2717    
  3384    78.5705    258(16)           274.8794          212.3658    
  3385    78.5905    234(15)           276.8154          212.4598    
  3386    78.6105    276(17)           282.3016          212.5538    
  3387    78.6305    246(16)           291.8577          212.6479    
  3388    78.6505    252(16)           306.0942          212.7419    
  3389    78.6705    306(17)           325.5319          212.8360    
  3390    78.6905    372(19)           350.3233          212.9300    
  3391    78.7105    366(19)           380.0655          213.0241    
  3392    78.7305    426(21)           413.4623          213.1181    
  3393    78.7505    480(22)           448.1020          213.2121    
  3394    78.7705    594(24)           480.7418          213.3062    
  3395    78.7905    798(28)           505.0321          213.4002    
  3396    78.8105    720(27)           516.4936          213.4942    
  3397    78.8305    696(26)           512.7476          213.5883    
  3398    78.8505    606(25)           495.8553          213.6823    
  3399    78.8705    558(24)           471.0990          213.7764    
  3400    78.8905    390(20)           444.1937          213.8704    
  3401    78.9105    324(18)           419.5884          213.9644    
  3402    78.9305    330(18)           398.8792          214.0585    
  3403    78.9505    306(17)           385.5184          214.1525    
  3404    78.9705    384(20)           378.4232          214.2465    
  3405    78.9905    396(20)           375.7120          214.3406    
  3406    79.0105    480(22)           375.2310          214.4346    
  3407    79.0305    468(22)           373.9529          214.5287    
  3408    79.0505    408(20)           369.1492          214.6227    
  3409    79.0705    450(21)           359.5406          214.7168    
  3410    79.0905    432(21)           345.7308          214.8108    
  3411    79.1105    408(20)           329.4493          214.9048    
  3412    79.1305    318(18)           312.5272          214.9989    
  3413    79.1505    240(15)           295.8678          215.0929    
  3414    79.1705    324(18)           281.2540          215.1869    
  3415    79.1905    252(16)           268.9295          215.2810    
  3416    79.2105    300(17)           257.5836          215.3750    
  3417    79.2305    234(15)           249.7115          215.4690    
  3418    79.2505    204(14)           243.7187          215.5631    
  3419    79.2705    228(15)           239.2643          215.6571    
  3420    79.2905    168(13)           236.0046          215.7511    
  3421    79.3105    276(17)           233.1328          215.3513    
  3422    79.3305    246(16)           230.8931          214.9517    
  3423    79.3505    258(16)           229.1375          214.5519    
  3424    79.3705    258(16)           233.5343          214.1523    
  3425    79.3905    216(15)           232.5774          213.7525    
  3426    79.4105    246(16)           231.8078          213.3528    
  3427    79.4305    210(14)           231.1238          212.9532    
  3428    79.4505    204(14)           230.6395          212.5534    
  3429    79.4705    180(13)           230.2748          212.1537    
  3430    79.4905    234(15)           229.4927          211.7539    
  3431    79.5105    174(13)           229.3699          211.3543    
  3432    79.5305    216(15)           229.3570          210.9545    
  3433    79.5505    228(15)           229.4754          210.5548    
  3434    79.5705    246(16)           229.6948          210.1550    
  3435    79.5905    234(15)           230.0409          209.7554    
  3436    79.6105    210(14)           233.1691          209.3558    
  3437    79.6305    210(14)           233.9451          208.9559    
  3438    79.6505    276(17)           234.9019          208.5563    
  3439    79.6705    228(15)           236.0641          208.1565    
  3440    79.6905    270(16)           237.4601          207.7569    
  3441    79.7105    222(15)           239.1272          207.3571    
  3442    79.7305    288(17)           241.1096          206.9574    
  3443    79.7505    276(17)           243.4643          206.5578    
  3444    79.7705    318(18)           246.2638          206.1580    
  3445    79.7905    276(17)           249.5966          205.7583    
  3446    79.8105    258(16)           253.5823          205.3585    
  3447    79.8305    318(18)           258.3712          204.9589    
  3448    79.8505    312(18)           264.1731          204.5591    
  3449    79.8705    258(16)           271.2689          204.1595    
  3450    79.8905    294(17)           280.0723          203.7596    
  3451    79.9105    288(17)           291.1795          203.3600    
  3452    79.9305    360(19)           305.5016          202.9604    
  3453    79.9505    306(17)           324.4218          202.5606    
  3454    79.9705    372(19)           349.9874          202.1609    
  3455    79.9905    342(18)           385.2544          201.7611    
  3456    80.0105    408(20)           434.6022          201.3615    
  3457    80.0305    504(22)           504.4987          200.9617    
  3458    80.0505    600(24)           607.0354          200.5620    
  3459    80.0705    738(27)           752.8516          200.1622    
  3460    80.0905    1062(33)           968.5529          199.7626   
  3461    80.1105    1470(38)          1284.3038          199.3629   
  3462    80.1305    1710(41)          1685.4648          198.9631   
  3463    80.1505    1980(44)          1957.6041          198.5635   
  3464    80.1705    1614(40)          1813.8044          198.1637   
  3465    80.1905    1542(39)          1429.9988          197.7641   
  3466    80.2105    1206(35)          1093.9271          197.3643   
  3467    80.2305    840(29)           867.2562          196.9646    
  3468    80.2505    678(26)           726.6415          196.5650    
  3469    80.2705    558(24)           646.4425          196.1652    
  3470    80.2905    540(23)           614.1891          195.7655    
  3471    80.3105    642(25)           624.4731          195.3657    
  3472    80.3305    732(27)           681.5226          194.9661    
  3473    80.3505    894(30)           793.6898          194.5663    
  3474    80.3705    1074(33)           949.4671          194.1666   
  3475    80.3905    1086(33)          1050.0590          193.7668   
  3476    80.4105    948(31)           968.5817          193.3672    
  3477    80.4305    972(31)           785.3725          192.9675    
  3478    80.4505    648(25)           625.1476          192.5677    
  3479    80.4705    522(23)           512.7888          192.1681    
  3480    80.4905    432(21)           436.2899          191.7683    
  3481    80.5105    360(19)           383.0005          191.3687    
  3482    80.5305    348(19)           345.8953          190.9689    
  3483    80.5505    324(18)           319.6636          190.5692    
  3484    80.5705    360(19)           301.1535          190.1694    
  3485    80.5905    252(16)           288.3007          189.7698    
  3486    80.6105    288(17)           280.2440          189.8788    
  3487    80.6305    258(16)           275.6627          189.9879    
  3488    80.6505    276(17)           274.2139          190.0970    
  3489    80.6705    258(16)           275.9858          190.2061    
  3490    80.6905    294(17)           285.7644          190.3151    
  3491    80.7105    342(18)           296.5784          190.4242    
  3492    80.7305    288(17)           314.7402          190.5333    
  3493    80.7505    390(20)           344.3711          190.6423    
  3494    80.7705    360(19)           391.7693          190.7514    
  3495    80.7905    498(22)           462.1393          190.8605    
  3496    80.8105    504(22)           534.4783          190.9695    
  3497    80.8305    528(23)           542.2377          191.0786    
  3498    80.8505    474(22)           475.9622          191.1877    
  3499    80.8705    408(20)           403.1756          191.2967    
  3500    80.8905    348(19)           353.9550          191.4058    
  3501    80.9105    300(17)           323.3751          191.5149    
  3502    80.9305    294(17)           307.8870          191.6239    
  3503    80.9505    342(18)           294.1815          191.7330    
  3504    80.9705    264(16)           294.0341          191.8421    
  3505    80.9905    342(18)           301.6589          191.9512    
  3506    81.0105    312(18)           318.9091          192.0602    
  3507    81.0305    408(20)           347.7443          192.1693    
  3508    81.0505    432(21)           380.8465          192.2784    
  3509    81.0705    390(20)           390.2024          192.3875    
  3510    81.0905    414(20)           364.5035          192.4965    
  3511    81.1105    450(21)           333.1383          192.6056    
  3512    81.1305    342(18)           311.8676          192.7146    
  3513    81.1505    330(18)           300.3936          192.8237    
  3514    81.1705    336(18)           295.5115          192.9328    
  3515    81.1905    324(18)           295.3929          193.0418    
  3516    81.2105    312(18)           296.6882          193.1509    
  3517    81.2305    324(18)           304.1738          193.2600    
  3518    81.2505    336(18)           315.7203          193.3690    
  3519    81.2705    336(18)           332.4023          193.4781    
  3520    81.2905    300(17)           356.0631          193.5872    
  3521    81.3105    360(19)           389.5494          193.6963    
  3522    81.3305    348(19)           436.8011          193.8053    
  3523    81.3505    462(21)           503.0909          193.9144    
  3524    81.3705    570(24)           595.1025          194.0235    
  3525    81.3905    702(26)           721.4480          194.1326    
  3526    81.4105    1032(32)           893.8746          194.2416   
  3527    81.4305    1386(37)          1128.4467          194.3507   
  3528    81.4505    1704(41)          1437.6958          194.4598   
  3529    81.4705    1980(44)          1775.8950          194.5688   
  3530    81.4905    2028(45)          1935.8934          194.6779   
  3531    81.5105    1950(44)          1755.3438          194.7870   
  3532    81.5305    1566(40)          1428.5802          194.8960   
  3533    81.5505    1212(35)          1145.5812          195.0051   
  3534    81.5705    840(29)           942.2857          195.1142    
  3535    81.5905    702(26)           806.3168          195.2232    
  3536    81.6105    612(25)           723.5640          195.3323    
  3537    81.6305    630(25)           688.4333          195.4414    
  3538    81.6505    630(25)           695.9658          195.5504    
  3539    81.6705    732(27)           746.1492          195.6595    
  3540    81.6905    954(31)           840.8103          195.7686    
  3541    81.7105    1134(34)           967.7085          195.8777   
  3542    81.7305    1254(35)          1053.3953          195.9867   
  3543    81.7505    1038(32)           996.8780          196.0958   
  3544    81.7705    1050(32)           847.1793          196.2049   
  3545    81.7905    870(29)           703.9135          196.3139    
  3546    81.8105    540(23)           594.6188          196.4230    
  3547    81.8305    516(23)           514.8120          196.5321    
  3548    81.8505    540(23)           457.7887          196.6412    
  3549    81.8705    396(20)           417.7904          196.7502    
  3550    81.8905    378(19)           392.4360          196.8593    
  3551    81.9105    402(20)           378.9387          196.9684    
  3552    81.9305    312(18)           375.8050          197.0774    
  3553    81.9505    378(19)           382.3225          197.1865    
  3554    81.9705    318(18)           398.5598          197.2955    
  3555    81.9905    330(18)           425.3857          197.4046    
  3556    82.0105    396(20)           464.2798          197.5137    
  3557    82.0305    420(20)           517.0347          197.6228    
  3558    82.0505    582(24)           584.9199          197.7318    
  3559    82.0705    786(28)           667.7543          197.8409    
  3560    82.0905    912(30)           762.1545          197.9500    
  3561    82.1105    1134(34)           859.4091          198.0590   
  3562    82.1305    1260(35)           942.4650          198.1681   
  3563    82.1505    1320(36)           987.0991          198.2772   
  3564    82.1705    1272(36)           976.4135          198.3863   
  3565    82.1905    990(31)           917.5125          198.4953    
  3566    82.2105    864(29)           834.4845          198.6044    
  3567    82.2305    774(28)           749.6354          198.7135    
  3568    82.2505    474(22)           676.3626          198.8225    
  3569    82.2705    486(22)           621.1205          198.9316    
  3570    82.2905    534(23)           585.9670          199.0406    
  3571    82.3105    510(23)           566.0947          199.1497    
  3572    82.3305    534(23)           566.5620          199.2588    
  3573    82.3505    624(25)           578.0189          199.3679    
  3574    82.3705    756(27)           592.7068          199.4769    
  3575    82.3905    738(27)           600.2046          199.5860    
  3576    82.4105    726(27)           590.7437          199.6951    
  3577    82.4305    762(28)           561.8696          199.8041    
  3578    82.4505    546(23)           519.7734          199.9132    
  3579    82.4705    540(23)           473.1619          200.0223    
  3580    82.4905    432(21)           428.2777          200.1314    
  3581    82.5105    360(19)           388.4966          200.2404    
  3582    82.5305    282(17)           355.1190          200.3495    
  3583    82.5505    312(18)           326.4677          200.4586    
  3584    82.5705    300(17)           305.6837          200.5677    
  3585    82.5905    252(16)           290.0400          200.6767    
  3586    82.6105    288(17)           278.7506          200.7858    
  3587    82.6305    240(15)           272.8783          200.8949    
  3588    82.6505    246(16)           267.6903          200.2278    
  3589    82.6705    294(17)           266.2165          199.5606    
  3590    82.6905    252(16)           266.3778          198.8936    
  3591    82.7105    294(17)           268.7096          198.2263    
  3592    82.7305    276(17)           272.7842          197.5593    
  3593    82.7505    312(18)           277.9917          196.8923    
  3594    82.7705    342(18)           283.4474          196.2250    
  3595    82.7905    348(19)           287.9367          195.5580    
  3596    82.8105    330(18)           290.1018          194.8907    
  3597    82.8305    342(18)           289.7141          194.2237    
  3598    82.8505    348(19)           285.3542          193.5564    
  3599    82.8705    312(18)           278.7609          192.8894    
  3600    82.8905    336(18)           271.3104          192.2222    
  3601    82.9105    276(17)           264.6511          191.5552    
  3602    82.9305    264(16)           257.4437          190.8881    
  3603    82.9505    294(17)           253.0928          190.2209    
  3604    82.9705    210(14)           250.4551          189.5539    
  3605    82.9905    264(16)           250.0583          189.5919    
  3606    83.0105    300(17)           250.9608          189.6299    
  3607    83.0305    312(18)           252.5618          189.6679    
  3608    83.0505    282(17)           254.1830          189.7060    
  3609    83.0705    294(17)           255.1906          189.7440    
  3610    83.0905    264(16)           255.2655          189.7820    
  3611    83.1105    318(18)           254.5691          189.8200    
  3612    83.1305    264(16)           253.6244          189.8581    
  3613    83.1505    258(16)           253.0754          189.8961    
  3614    83.1705    252(16)           253.5450          189.9341    
  3615    83.1905    270(16)           255.6249          189.9721    
  3616    83.2105    258(16)           259.9183          190.0101    
  3617    83.2305    216(15)           266.5460          190.0482    
  3618    83.2505    282(17)           277.2804          190.0862    
  3619    83.2705    276(17)           292.3586          190.1242    
  3620    83.2905    300(17)           312.5598          190.1622    
  3621    83.3105    300(17)           338.6590          190.2003    
  3622    83.3305    354(19)           371.3065          190.2383    
  3623    83.3505    336(18)           411.0874          190.2763    
  3624    83.3705    408(20)           458.4899          190.3143    
  3625    83.3905    552(23)           514.2605          190.3524    
  3626    83.4105    654(26)           579.6967          190.3904    
  3627    83.4305    930(30)           657.0028          190.4284    
  3628    83.4505    1044(32)           744.9825          190.4664   
  3629    83.4705    1044(32)           826.5155          190.5044   
  3630    83.4905    954(31)           847.6188          190.5425    
  3631    83.5105    984(31)           792.4647          190.5805    
  3632    83.5305    756(27)           713.7050          190.6185    
  3633    83.5505    582(24)           644.7492          190.6565    
  3634    83.5705    456(21)           590.2971          190.6946    
  3635    83.5905    384(20)           548.6943          190.7326    
  3636    83.6105    420(20)           518.5537          190.7706    
  3637    83.6305    354(19)           499.2707          190.8086    
  3638    83.6505    432(21)           490.7008          190.8466    
  3639    83.6705    540(23)           493.0264          190.8847    
  3640    83.6905    654(26)           506.5752          190.9227    
  3641    83.7105    660(26)           529.1895          190.9607    
  3642    83.7305    672(26)           546.7745          190.9987    
  3643    83.7505    696(26)           534.3671          191.0368    
  3644    83.7705    576(24)           496.3810          191.0748    
  3645    83.7905    588(24)           455.7719          191.1128    
  3646    83.8105    468(22)           421.7893          191.1508    
  3647    83.8305    384(20)           394.5695          191.1889    
  3648    83.8505    306(17)           373.0552          191.2269    
  3649    83.8705    318(18)           356.8272          191.2649    
  3650    83.8905    324(18)           346.0486          191.3029    
  3651    83.9105    306(17)           341.4180          191.3410    
  3652    83.9305    312(18)           344.1468          191.3790    
  3653    83.9505    330(18)           356.0416          191.4170    
  3654    83.9705    330(18)           379.4678          191.4550    
  3655    83.9905    366(19)           417.1923          191.4931    
  3656    84.0105    408(20)           471.8285          191.5311    
  3657    84.0305    432(21)           545.1806          191.5691    
  3658    84.0505    468(22)           637.0470          191.6071    
  3659    84.0705    594(24)           744.1602          191.6452    
  3660    84.0905    882(30)           858.1974          191.6832    
  3661    84.1105    1200(35)           964.0290          191.7212   
  3662    84.1305    1404(37)          1039.5671          191.7592   
  3663    84.1505    1368(37)          1063.1075          191.7972   
  3664    84.1705    1224(35)          1027.4117          191.8353   
  3665    84.1905    1008(32)           947.6280          191.8733   
  3666    84.2105    816(29)           847.5793          191.9113    
  3667    84.2305    600(24)           748.8160          191.9493    
  3668    84.2505    522(23)           665.2512          191.9874    
  3669    84.2705    450(21)           604.2476          192.0254    
  3670    84.2905    444(21)           568.3463          192.0634    
  3671    84.3105    468(22)           556.2618          192.1014    
  3672    84.3305    504(22)           562.9042          192.1394    
  3673    84.3505    636(25)           582.7956          192.1775    
  3674    84.3705    750(27)           605.2990          192.2155    
  3675    84.3905    792(28)           618.8031          192.2535    
  3676    84.4105    870(29)           613.4292          192.2915    
  3677    84.4305    714(27)           586.2880          192.3296    
  3678    84.4505    618(25)           542.5272          192.3676    
  3679    84.4705    534(23)           490.7007          192.4056    
  3680    84.4905    378(19)           438.5707          192.4436    
  3681    84.5105    396(20)           391.0087          192.4817    
  3682    84.5305    360(19)           350.3063          192.5197    
  3683    84.5505    312(18)           317.3701          192.5577    
  3684    84.5705    306(17)           291.2434          192.5957    
  3685    84.5905    294(17)           271.9759          192.6337    
  3686    84.6105    258(16)           257.8173          192.6718    
  3687    84.6305    270(16)           247.4954          192.7098    
  3688    84.6505    222(15)           240.2943          192.7478    
  3689    84.6705    252(16)           234.6279          192.7858    
  3690    84.6905    258(16)           230.2484          192.8239    
  3691    84.7105    192(14)           226.7443          192.8619    
  3692    84.7305    216(15)           223.8563          192.8999    
  3693    84.7505    198(14)           221.4178          192.9379    
  3694    84.7705    204(14)           219.3226          192.9760    
  3695    84.7905    264(16)           217.4515          193.0140    
  3696    84.8105    198(14)           215.8579          193.0520    
  3697    84.8305    228(15)           214.4548          193.0900    
  3698    84.8505    264(16)           213.2137          193.1281    
  3699    84.8705    198(14)           212.1133          193.1661    
  3700    84.8905    162(13)           211.1350          193.2041    
  3701    84.9105    192(14)           210.4980          193.3084    
  3702    84.9305    216(15)           209.7987          193.4127    
  3703    84.9505    240(15)           209.1859          193.5171    
  3704    84.9705    270(16)           208.6521          193.6214    
  3705    84.9905    204(14)           208.1905          193.7258    
  3706    85.0105    180(13)           207.7966          193.8301    
  3707    85.0305    228(15)           207.4664          193.9344    
  3708    85.0505    264(16)           207.1978          194.0387    
  3709    85.0705    252(16)           206.9894          194.1431    
  3710    85.0905    210(14)           206.8418          194.2474    
  3711    85.1105    240(15)           206.7565          194.3517    
  3712    85.1305    216(15)           206.7375          194.4561    
  3713    85.1505    186(14)           206.7908          194.5604    
  3714    85.1705    192(14)           206.9256          194.6647    
  3715    85.1905    240(15)           207.1549          194.7690    
  3716    85.2105    228(15)           207.4981          194.8734    
  3717    85.2305    204(14)           207.9825          194.9777    
  3718    85.2505    204(14)           208.6479          195.0820    
  3719    85.2705    186(14)           209.5540          195.1864    
  3720    85.2905    228(15)           212.9314          195.2907    
  3721    85.3105    216(15)           214.7416          195.3951    
  3722    85.3305    192(14)           217.2512          195.4994    
  3723    85.3505    234(15)           220.8330          195.6037    
  3724    85.3705    222(15)           226.1157          195.7080    
  3725    85.3905    246(16)           234.1884          195.8124    
  3726    85.4105    252(16)           246.7968          195.9167    
  3727    85.4305    294(17)           265.9184          196.0210    
  3728    85.4505    276(17)           289.0668          196.1254    
  3729    85.4705    312(18)           302.6100          196.2297    
  3730    85.4905    342(18)           291.3167          196.3340    
  3731    85.5105    312(18)           268.6793          196.4384    
  3732    85.5305    246(16)           250.2980          196.5427    
  3733    85.5505    288(17)           238.6296          196.6470    
  3734    85.5705    252(16)           232.8037          196.7514    
  3735    85.5905    228(15)           229.1978          196.8557    
  3736    85.6105    210(14)           227.8048          196.9600    
  3737    85.6305    258(16)           228.4113          197.0643    
  3738    85.6505    282(17)           230.7642          197.1687    
  3739    85.6705    246(16)           235.5437          197.2730    
  3740    85.6905    306(17)           241.8355          197.3773    
  3741    85.7105    240(15)           252.6651          197.4817    
  3742    85.7305    258(16)           260.6578          197.5860    
  3743    85.7505    324(18)           257.9075          197.6903    
  3744    85.7705    258(16)           249.1816          197.7947    
  3745    85.7905    264(16)           242.0307          197.8990    
  3746    85.8105    240(15)           238.3173          198.0033    
  3747    85.8305    228(15)           237.4185          198.1077    
  3748    85.8505    264(16)           238.7495          198.2120    
  3749    85.8705    264(16)           241.8908          198.3163    
  3750    85.8905    204(14)           246.9574          198.4207    
  3751    85.9105    264(16)           254.2496          198.5350    
  3752    85.9305    258(16)           264.2719          198.6493    
  3753    85.9505    282(17)           278.3217          198.7637    
  3754    85.9705    318(18)           295.5678          198.8780    
  3755    85.9905    264(16)           319.4630          198.9924    
  3756    86.0105    294(17)           352.0289          199.1067    
  3757    86.0305    342(18)           395.1805          199.2210    
  3758    86.0505    504(22)           455.0605          199.3354    
  3759    86.0705    564(24)           540.3740          199.4497    
  3760    86.0905    648(25)           660.2011          199.5640    
  3761    86.1105    918(30)           802.3433          199.6784    
  3762    86.1305    822(29)           885.8157          199.7927    
  3763    86.1505    798(28)           826.0164          199.9070    
  3764    86.1705    630(25)           690.5848          200.0214    
  3765    86.1905    666(26)           571.4026          200.1357    
  3766    86.2105    438(21)           488.6025          200.2501    
  3767    86.2305    408(20)           434.0802          200.3644    
  3768    86.2505    366(19)           399.5251          200.4787    
  3769    86.2705    318(18)           380.1684          200.5931    
  3770    86.2905    330(18)           372.7404          200.7074    
  3771    86.3105    306(17)           378.1729          200.8218    
  3772    86.3305    372(19)           397.9786          200.9361    
  3773    86.3505    420(20)           435.5088          201.0505    
  3774    86.3705    480(22)           489.3944          201.1648    
  3775    86.3905    558(24)           533.8029          201.2791    
  3776    86.4105    546(23)           521.8691          201.3935    
  3777    86.4305    480(22)           462.0438          201.5078    
  3778    86.4505    468(22)           400.7346          201.6222    
  3779    86.4705    354(19)           355.2799          201.7365    
  3780    86.4905    342(18)           323.7121          201.8508    
  3781    86.5105    276(17)           301.6421          201.9652    
  3782    86.5305    204(14)           285.9853          202.0795    
  3783    86.5505    228(15)           274.7776          202.1938    
  3784    86.5705    234(15)           267.3269          202.3082    
  3785    86.5905    252(16)           262.8937          202.4225    
  3786    86.6105    252(16)           261.2272          202.5368    
  3787    86.6305    240(15)           262.3722          202.6512    
  3788    86.6505    252(16)           268.1207          202.7655    
  3789    86.6705    234(15)           276.7029          202.8799    
  3790    86.6905    330(18)           291.2563          202.9942    
  3791    86.7105    354(19)           315.0987          203.1086    
  3792    86.7305    456(21)           353.7084          203.2229    
  3793    86.7505    492(22)           413.6155          203.3372    
  3794    86.7705    528(23)           490.2155          203.4516    
  3795    86.7905    576(24)           537.7188          203.5659    
  3796    86.8105    534(23)           503.8187          203.6803    
  3797    86.8305    474(22)           427.9088          203.7946    
  3798    86.8505    420(20)           364.0661          203.9090    
  3799    86.8705    330(18)           322.4134          204.0233    
  3800    86.8905    306(17)           297.0487          204.1376    
  3801    86.9105    264(16)           282.8423          204.2520    
  3802    86.9305    258(16)           275.2156          204.3663    
  3803    86.9505    216(15)           273.2273          204.4806    
  3804    86.9705    264(16)           275.4335          204.5108    
  3805    86.9905    288(17)           284.8912          204.5410    
  3806    87.0105    318(18)           304.4791          204.5711    
  3807    87.0305    402(20)           334.5408          204.6013    
  3808    87.0505    342(18)           364.4174          204.6314    
  3809    87.0705    348(19)           365.9809          204.6616    
  3810    87.0905    342(18)           336.3702          204.6917    
  3811    87.1105    312(18)           303.6247          204.7219    
  3812    87.1305    282(17)           280.6427          204.7520    
  3813    87.1505    300(17)           266.6336          204.7822    
  3814    87.1705    216(15)           258.7438          204.8124    
  3815    87.1905    276(17)           254.9920          204.8425    
  3816    87.2105    282(17)           254.1961          204.8727    
  3817    87.2305    270(16)           256.0113          204.9028    
  3818    87.2505    270(16)           261.0454          204.9330    
  3819    87.2705    258(16)           268.3745          204.9632    
  3820    87.2905    234(15)           279.0099          204.9933    
  3821    87.3105    264(16)           293.7238          205.0235    
  3822    87.3305    336(18)           313.6870          205.0536    
  3823    87.3505    282(17)           340.8449          205.0838    
  3824    87.3705    354(19)           378.4668          205.1139    
  3825    87.3905    528(23)           431.9896          205.1441    
  3826    87.4105    606(25)           507.7314          205.1742    
  3827    87.4305    774(28)           600.0610          205.2044    
  3828    87.4505    732(27)           656.1366          205.2346    
  3829    87.4705    666(26)           617.8536          205.2647    
  3830    87.4905    660(26)           529.6874          205.2949    
  3831    87.5105    528(23)           452.7732          205.3250    
  3832    87.5305    426(21)           399.2477          205.3552    
  3833    87.5505    336(18)           363.7408          205.3853    
  3834    87.5705    318(18)           340.7263          205.4155    
  3835    87.5905    258(16)           327.0042          205.4456    
  3836    87.6105    288(17)           320.3882          205.4758    
  3837    87.6305    318(18)           321.9538          205.5060    
  3838    87.6505    354(19)           331.8870          205.5361    
  3839    87.6705    372(19)           351.7695          205.5663    
  3840    87.6905    450(21)           384.0638          205.5964    
  3841    87.7105    456(21)           419.0610          205.6266    
  3842    87.7305    510(23)           426.2067          205.6568    
  3843    87.7505    450(21)           394.6448          205.6869    
  3844    87.7705    402(20)           353.7149          205.7171    
  3845    87.7905    390(20)           322.0321          205.7472    
  3846    87.8105    288(17)           300.2081          205.7774    
  3847    87.8305    270(16)           285.3362          205.8075    
  3848    87.8505    252(16)           275.2226          205.8377    
  3849    87.8705    240(15)           268.3310          205.8678    
  3850    87.8905    258(16)           264.6474          205.8980    
  3851    87.9105    264(16)           263.5978          205.9282    
  3852    87.9305    252(16)           264.9773          205.9583    
  3853    87.9505    276(17)           271.6411          205.9885    
  3854    87.9705    294(17)           280.1299          206.0186    
  3855    87.9905    288(17)           293.9288          206.0488    
  3856    88.0105    342(18)           315.2616          206.0789    
  3857    88.0305    402(20)           348.5810          206.1091    
  3858    88.0505    522(23)           400.5430          206.1393    
  3859    88.0705    492(22)           477.8779          206.1694    
  3860    88.0905    624(25)           571.4641          206.1996    
  3861    88.1105    660(26)           625.7678          206.2297    
  3862    88.1305    636(25)           584.9839          206.2599    
  3863    88.1505    570(24)           493.7241          206.2900    
  3864    88.1705    432(21)           414.1225          206.3202    
  3865    88.1905    372(19)           360.5241          206.3504    
  3866    88.2105    390(20)           327.1276          206.3805    
  3867    88.2305    306(17)           308.2523          206.4107    
  3868    88.2505    288(17)           297.7752          206.4408    
  3869    88.2705    282(17)           294.6826          206.4710    
  3870    88.2905    330(18)           297.6389          206.5011    
  3871    88.3105    276(17)           310.1303          206.5313    
  3872    88.3305    414(20)           332.2085          206.5614    
  3873    88.3505    414(20)           363.3774          206.5916    
  3874    88.3705    366(19)           394.7868          206.6218    
  3875    88.3905    456(21)           405.4561          206.6519    
  3876    88.4105    480(22)           384.6561          206.6821    
  3877    88.4305    360(19)           349.6388          206.7122    
  3878    88.4505    360(19)           318.4359          206.7424    
  3879    88.4705    276(17)           296.2898          206.7726    
  3880    88.4905    336(18)           282.3015          206.8027    
  3881    88.5105    288(17)           274.8569          206.8329    
  3882    88.5305    270(16)           271.5463          206.8630    
  3883    88.5505    264(16)           271.1567          206.8932    
  3884    88.5705    324(18)           274.5240          206.9233    
  3885    88.5905    276(17)           282.0902          206.9535    
  3886    88.6105    234(15)           292.7874          206.9836    
  3887    88.6305    300(17)           308.6490          206.9127    
  3888    88.6505    264(16)           331.9167          206.8418    
  3889    88.6705    378(19)           366.2410          206.7709    
  3890    88.6905    432(21)           417.7650          206.7000    
  3891    88.7105    492(22)           496.4195          206.6291    
  3892    88.7305    726(27)           613.0742          206.5582    
  3893    88.7505    750(27)           755.9726          206.4873    
  3894    88.7705    768(28)           837.1596          206.4164    
  3895    88.7905    774(28)           768.6470          206.3455    
  3896    88.8105    678(26)           628.5640          206.2746    
  3897    88.8305    582(24)           511.2471          206.2037    
  3898    88.8505    414(20)           432.9739          206.1328    
  3899    88.8705    402(20)           384.0392          206.0619    
  3900    88.8905    354(19)           353.8481          205.9910    
  3901    88.9105    294(17)           336.9897          205.9201    
  3902    88.9305    318(18)           330.6282          205.8492    
  3903    88.9505    348(19)           334.1188          205.7783    
  3904    88.9705    360(19)           348.8239          205.7074    
  3905    88.9905    408(20)           376.7632          205.6364    
  3906    89.0105    456(21)           425.0594          205.5656    
  3907    89.0305    516(23)           484.9263          205.4946    
  3908    89.0505    456(21)           514.8879          205.4238    
  3909    89.0705    504(22)           478.9875          205.3528    
  3910    89.0905    474(22)           415.1372          205.2819    
  3911    89.1105    378(19)           363.0436          205.2110    
  3912    89.1305    312(18)           328.5983          205.1401    
  3913    89.1505    348(19)           307.1480          205.0692    
  3914    89.1705    270(16)           294.4346          204.9983    
  3915    89.1905    246(16)           287.9871          204.9274    
  3916    89.2105    264(16)           286.5771          204.8565    
  3917    89.2305    258(16)           289.7622          204.7856    
  3918    89.2505    270(16)           297.5855          204.7147    
  3919    89.2705    264(16)           310.2469          204.6438    
  3920    89.2905    354(19)           328.6543          204.5729    
  3921    89.3105    324(18)           353.4295          204.5020    
  3922    89.3305    360(19)           385.6252          204.4311    
  3923    89.3505    534(23)           426.2961          204.3602    
  3924    89.3705    582(24)           478.9474          204.2893    
  3925    89.3905    684(26)           544.4828          204.2184    
  3926    89.4105    732(27)           613.4931          204.1475    
  3927    89.4305    744(27)           647.7916          204.0766    
  3928    89.4505    774(28)           615.0049          204.0057    
  3929    89.4705    618(25)           547.8684          203.9348    
  3930    89.4905    546(23)           484.7359          203.8639    
  3931    89.5105    462(21)           436.0073          203.7930    
  3932    89.5305    402(20)           398.8605          203.7220    
  3933    89.5505    312(18)           372.0266          203.6512    
  3934    89.5705    288(17)           354.1303          203.5802    
  3935    89.5905    300(17)           342.0549          203.5093    
  3936    89.6105    294(17)           340.0259          203.4384    
  3937    89.6305    360(19)           345.4561          203.3675    
  3938    89.6505    348(19)           358.5978          203.2966    
  3939    89.6705    438(21)           379.6216          203.2257    
  3940    89.6905    444(21)           404.7363          203.1548    
  3941    89.7105    462(21)           417.9406          203.0839    
  3942    89.7305    474(22)           402.5626          203.0130    
  3943    89.7505    402(20)           370.6580          202.9421    
  3944    89.7705    366(19)           339.3389          202.8712    
  3945    89.7905    288(17)           313.8573          202.8003    
  3946    89.8105    306(17)           293.5531          202.7294    
  3947    89.8305    270(16)           277.2684          202.6585    
  3948    89.8505    294(17)           264.1646          202.5876    
  3949    89.8705    258(16)           253.6920          202.5167    
  3950    89.8905    216(15)           244.7261          202.4458    
  3951    89.9105    246(16)           238.3116          202.3749    
  3952    89.9305    252(16)           233.3655          202.3040    
  3953    89.9505    222(15)           229.5782          202.2331    
  3954    89.9705    222(15)           228.0196          202.1622    
  3955    89.9905    246(16)           225.8442          202.0913    
  3956    90.0105    228(15)           224.1812          202.0204    
  3957    90.0305    258(16)           222.9030          201.9494    
  3958    90.0505    228(15)           221.9192          201.8786    
  3959    90.0705    234(15)           221.1641          201.8076    
  3960    90.0905    216(15)           220.5927          201.7367    
  3961    90.1105    264(16)           220.1732          201.6658    
  3962    90.1305    246(16)           219.8834          201.5949    
  3963    90.1505    234(15)           219.8287          201.5240    
  3964    90.1705    222(15)           219.7617          201.4531    
  3965    90.1905    198(14)           220.3432          201.3822    
  3966    90.2105    222(15)           220.4885          201.3113    
  3967    90.2305    204(14)           220.7333          201.2404    
  3968    90.2505    192(14)           221.5608          201.1695    
  3969    90.2705    246(16)           221.5164          200.5735    
  3970    90.2905    210(14)           220.7499          199.9778    
  3971    90.3105    216(15)           221.0320          199.3818    
  3972    90.3305    228(15)           221.5065          198.7861    
  3973    90.3505    240(15)           222.2306          198.1901    
  3974    90.3705    234(15)           223.1966          197.5943    
  3975    90.3905    210(14)           224.6976          196.9983    
  3976    90.4105    240(15)           226.7946          196.4026    
  3977    90.4305    240(15)           229.6860          195.8068    
  3978    90.4505    294(17)           233.8076          195.2108    
  3979    90.4705    234(15)           239.0780          194.6151    
  3980    90.4905    246(16)           246.0065          194.0191    
  3981    90.5105    282(17)           254.9214          193.4234    
  3982    90.5305    228(15)           266.1389          192.8274    
  3983    90.5505    270(16)           280.3182          192.2316    
  3984    90.5705    246(16)           296.3754          191.6356    
  3985    90.5905    276(17)           315.4460          191.0399    
  3986    90.6105    258(16)           336.8610          190.4441    
  3987    90.6305    330(18)           360.0896          189.8481    
  3988    90.6505    342(18)           384.2590          189.2524    
  3989    90.6705    402(20)           408.1774          188.6564    
  3990    90.6905    534(23)           430.2126          188.0607    
  3991    90.7105    600(24)           448.6006          187.4647    
  3992    90.7305    696(26)           461.4302          186.8689    
  3993    90.7505    612(25)           467.3463          186.2732    
  3994    90.7705    624(25)           466.9779          185.6772    
  3995    90.7905    558(24)           459.2496          185.0814    
  3996    90.8105    492(22)           446.8716          184.4854    
  3997    90.8305    456(21)           432.1527          183.8897    
  3998    90.8505    372(19)           416.6960          183.2937    
  3999    90.8705    372(19)           402.2780          182.6980    
  4000    90.8905    336(18)           390.0054          182.1020    
  4001    90.9105    360(19)           380.5397          181.5062    
  4002    90.9305    348(19)           374.0896          180.9105    
  4003    90.9505    408(20)           370.4631          180.3145    
  4004    90.9705    354(19)           369.1088          179.7187    
  4005    90.9905    414(20)           369.5807          179.1228    
  4006    91.0105    450(21)           370.0988          178.5270    
  4007    91.0305    444(21)           370.1362          177.9310    
  4008    91.0505    522(23)           369.1348          177.3353    
  4009    91.0705    396(20)           367.0948          176.7393    
  4010    91.0905    342(18)           364.6017          176.1435    
  4011    91.1105    456(21)           362.6930          175.5478    
  4012    91.1305    372(19)           362.4013          174.9518    
  4013    91.1505    306(17)           365.9516          174.3560    
  4014    91.1705    318(18)           374.9004          173.7601    
  4015    91.1905    324(18)           391.4853          173.1643    
  4016    91.2105    372(19)           419.9601          172.5683    
  4017    91.2305    456(21)           460.5035          171.9726    
  4018    91.2505    468(22)           518.1671          171.3768    
  4019    91.2705    468(22)           596.6234          170.7808    
  4020    91.2905    600(24)           698.8940          170.1851    
  4021    91.3105    738(27)           826.6144          169.5891    
  4022    91.3305    960(31)           978.2764          168.9933    
  4023    91.3505    1290(36)          1147.1620          168.3974   
  4024    91.3705    1656(41)          1316.0050          167.8016   
  4025    91.3905    1704(41)          1449.3040          167.2056   
  4026    91.4105    1860(43)          1494.7686          166.6099   
  4027    91.4305    1686(41)          1429.0935          166.0141   
  4028    91.4505    1566(40)          1290.3849          165.4181   
  4029    91.4705    1134(34)          1129.4884          164.8224   
  4030    91.4905    978(31)           977.4291          164.2264    
  4031    91.5105    768(28)           849.7371          163.6306    
  4032    91.5305    684(26)           751.3118          163.0347    
  4033    91.5505    528(23)           684.7054          162.4389    
  4034    91.5705    504(22)           649.0048          161.8429    
  4035    91.5905    636(25)           641.6725          161.2472    
  4036    91.6105    630(25)           658.8491          160.6514    
  4037    91.6305    738(27)           695.3288          160.0554    
  4038    91.6505    912(30)           743.6034          159.4597    
  4039    91.6705    930(30)           791.8328          158.8637    
  4040    91.6905    1044(32)           821.0510          158.2679   
  4041    91.7105    1152(34)           811.3500          157.6720   
  4042    91.7305    1032(32)           763.0549          157.0762   
  4043    91.7505    846(29)           694.9805          156.4805    
  4044    91.7705    714(27)           623.6593          155.8845    
  4045    91.7905    570(24)           558.3824          155.2887    
  4046    91.8105    468(22)           503.7447          154.6927    
  4047    91.8305    438(21)           461.9619          154.0970    
  4048    91.8505    348(19)           434.4258          153.5010    
  4049    91.8705    294(17)           420.2691          152.9052    
  4050    91.8905    396(20)           421.5869          153.6494    
  4051    91.9105    396(20)           437.6846          154.3933    
  4052    91.9305    414(20)           469.9412          155.1372    
  4053    91.9505    486(22)           520.6128          155.8813    
  4054    91.9705    708(27)           592.7218          156.6252    
  4055    91.9905    786(28)           690.0458          157.3694    
  4056    92.0105    972(31)           815.7689          158.1132    
  4057    92.0305    1170(34)           966.2457          158.8574   
  4058    92.0505    1410(38)          1107.6499          159.6013   
  4059    92.0705    1314(36)          1155.7771          160.3454   
  4060    92.0905    1308(36)          1067.9189          161.0893   
  4061    92.1105    1092(33)           918.3485          161.8332   
  4062    92.1305    858(29)           776.9036          162.5774    
  4063    92.1505    648(25)           663.9395          163.3212    
  4064    92.1705    528(23)           578.9395          164.0654    
  4065    92.1905    480(22)           518.6965          164.8093    
  4066    92.2105    420(20)           479.8036          165.5534    
  4067    92.2305    414(20)           459.6446          166.2973    
  4068    92.2505    402(20)           456.3465          167.0412    
  4069    92.2705    498(22)           468.8838          167.7854    
  4070    92.2905    582(24)           496.5604          168.5292    
  4071    92.3105    540(23)           539.9589          169.2734    
  4072    92.3305    678(26)           594.5009          170.0173    
  4073    92.3505    786(28)           640.4314          170.7614    
  4074    92.3705    732(27)           639.8254          171.5053    
  4075    92.3905    636(25)           586.5745          172.2495    
  4076    92.4105    564(24)           516.6494          172.9933    
  4077    92.4305    576(24)           453.5489          173.7372    
  4078    92.4505    432(21)           402.5132          174.4814    
  4079    92.4705    348(19)           361.9418          175.2253    
  4080    92.4905    444(21)           330.4605          175.9694    
  4081    92.5105    324(18)           306.7029          176.7133    
  4082    92.5305    306(17)           288.9442          177.4575    
  4083    92.5505    300(17)           276.2735          178.2013    
  4084    92.5705    228(15)           267.8856          178.9455    
  4085    92.5905    252(16)           262.7305          179.6894    
  4086    92.6105    228(15)           262.1392          180.4333    
  4087    92.6305    294(17)           266.1003          181.1774    
  4088    92.6505    300(17)           276.0791          181.9213    
  4089    92.6705    336(18)           294.4077          182.6655    
  4090    92.6905    336(18)           322.6828          183.4093    
  4091    92.7105    318(18)           353.4478          184.1535    
  4092    92.7305    324(18)           363.1418          184.8974    
  4093    92.7505    300(17)           339.8167          185.6413    
  4094    92.7705    258(16)           305.4530          186.3854    
  4095    92.7905    234(15)           277.8496          187.1293    
  4096    92.8105    282(17)           259.3981          187.8734    
  4097    92.8305    330(18)           247.6656          188.6173    
  4098    92.8505    264(16)           240.3609          189.3615    
  4099    92.8705    222(15)           234.7847          190.1054    
  4100    92.8905    216(15)           232.7980          190.8495    
  4101    92.9105    252(16)           232.8236          191.5934    
  4102    92.9305    228(15)           233.5111          192.3373    
  4103    92.9505    240(15)           238.5599          193.0815    
  4104    92.9705    228(15)           247.2121          193.8253    
  4105    92.9905    282(17)           259.9804          194.5695    
  4106    93.0105    228(15)           273.7856          195.3134    
  4107    93.0305    276(17)           277.4580          196.0575    
  4108    93.0505    246(16)           266.6655          196.8014    
  4109    93.0705    264(16)           251.5677          197.5456    
  4110    93.0905    252(16)           239.6648          198.2894    
  4111    93.1105    234(15)           231.7423          199.0333    
  4112    93.1305    258(16)           226.6689          199.7775    
  4113    93.1505    264(16)           223.4204          200.5214    
  4114    93.1705    258(16)           221.3271          201.2655    
  4115    93.1905    180(13)           219.9859          202.0094    
  4116    93.2105    252(16)           219.1496          202.7536    
  4117    93.2305    240(15)           217.4585          203.4974    
  4118    93.2505    216(15)           217.2714          204.2413    
  4119    93.2705    216(15)           217.2706          204.9855    
  4120    93.2905    246(16)           217.4122          205.7294    
  4121    93.3105    180(13)           216.8778          206.4735    
  4122    93.3305    252(16)           217.0749          207.2174    
  4123    93.3505    150(12)           217.5130          207.9615    
  4124    93.3705    192(14)           216.1261          207.7879    
  4125    93.3905    174(13)           215.7941          207.6142    
  4126    93.4105    222(15)           215.5104          207.4406    
  4127    93.4305    216(15)           215.2709          207.2670    
  4128    93.4505    198(14)           215.0728          207.0933    
  4129    93.4705    240(15)           214.9149          206.9196    
  4130    93.4905    252(16)           214.7966          206.7460    
  4131    93.5105    210(14)           214.7186          206.5723    
  4132    93.5305    282(17)           214.6822          206.3986    
  4133    93.5505    210(14)           214.6898          206.2250    
  4134    93.5705    222(15)           214.7449          206.0513    
  4135    93.5905    186(14)           214.8520          205.8777    
  4136    93.6105    288(17)           214.4485          205.7041    
  4137    93.6305    246(16)           214.7044          205.5304    
  4138    93.6505    234(15)           214.6956          205.3568    
  4139    93.6705    234(15)           215.1203          205.1830    
  4140    93.6905    210(14)           215.6506          205.0094    
  4141    93.7105    246(16)           216.3130          204.8357    
  4142    93.7305    216(15)           217.1463          204.6621    
  4143    93.7505    228(15)           217.8219          204.4885    
  4144    93.7705    246(16)           219.2280          204.3148    
  4145    93.7905    240(15)           221.1130          204.1412    
  4146    93.8105    228(15)           225.1393          203.9675    
  4147    93.8305    168(13)           228.8275          203.7938    
  4148    93.8505    240(15)           233.9822          203.6201    
  4149    93.8705    186(14)           241.1173          203.4465    
  4150    93.8905    216(15)           250.7906          203.2728    
  4151    93.9105    252(16)           263.2261          203.0992    
  4152    93.9305    270(16)           279.2308          202.9256    
  4153    93.9505    294(17)           298.4442          202.7519    
  4154    93.9705    282(17)           320.1404          202.5782    
  4155    93.9905    354(19)           342.6994          202.4046    
  4156    94.0105    420(20)           363.2012          202.2309    
  4157    94.0305    426(21)           377.5823          202.0572    
  4158    94.0505    402(20)           381.9785          201.8836    
  4159    94.0705    402(20)           375.2046          201.7099    
  4160    94.0905    396(20)           359.7859          201.5363    
  4161    94.1105    402(20)           340.8640          201.3627    
  4162    94.1305    330(18)           320.5121          201.1890    
  4163    94.1505    300(17)           302.3136          201.0153    
  4164    94.1705    264(16)           287.7562          200.8416    
  4165    94.1905    228(15)           277.5518          200.6680    
  4166    94.2105    258(16)           271.8379          200.4943    
  4167    94.2305    258(16)           270.0871          200.3207    
  4168    94.2505    252(16)           272.3043          200.1471    
  4169    94.2705    258(16)           277.4102          199.9734    
  4170    94.2905    300(17)           284.3376          199.7998    
  4171    94.3105    336(18)           291.6902          199.6261    
  4172    94.3305    348(19)           297.7304          199.4524    
  4173    94.3505    342(18)           300.7735          199.2787    
  4174    94.3705    270(16)           300.1486          199.1051    
  4175    94.3905    276(17)           296.0729          198.9314    
  4176    94.4105    306(17)           290.2933          198.7578    
  4177    94.4305    282(17)           284.5429          198.5842    
  4178    94.4505    222(15)           280.2053          198.4105    
  4179    94.4705    294(17)           278.2583          198.2368    
  4180    94.4905    270(16)           279.3730          198.0632    
  4181    94.5105    270(16)           284.0364          197.8895    
  4182    94.5305    258(16)           292.6632          197.7158    
  4183    94.5505    276(17)           305.7041          197.5422    
  4184    94.5705    294(17)           323.8463          197.3685    
  4185    94.5905    336(18)           348.1194          197.1949    
  4186    94.6105    408(20)           380.8254          197.0213    
  4187    94.6305    474(22)           425.3533          196.8476    
  4188    94.6505    606(25)           486.6096          196.6739    
  4189    94.6705    648(25)           567.0955          196.5002    
  4190    94.6905    612(25)           650.0581          196.3266    
  4191    94.7105    732(27)           682.5711          196.1529    
  4192    94.7305    732(27)           633.6111          195.9793    
  4193    94.7505    594(24)           549.5571          195.8057    
  4194    94.7705    540(23)           475.6927          195.6320    
  4195    94.7905    360(19)           421.6830          195.4583    
  4196    94.8105    336(18)           383.6328          195.2847    
  4197    94.8305    336(18)           356.9774          195.1110    
  4198    94.8505    270(16)           338.7009          194.9373    
  4199    94.8705    306(17)           327.1714          194.7637    
  4200    94.8905    342(18)           321.6515          194.5900    
  4201    94.9105    288(17)           322.1321          194.4164    
  4202    94.9305    354(19)           329.3333          194.2428    
  4203    94.9505    378(19)           344.8097          194.0691    
  4204    94.9705    414(20)           370.2708          193.8954    
  4205    94.9905    426(21)           403.3301          193.7217    
  4206    95.0105    432(21)           427.3021          193.5481    
  4207    95.0305    456(21)           417.9219          193.3744    
  4208    95.0505    480(22)           381.0947          193.2008    
  4209    95.0705    462(21)           341.7917          193.0271    
  4210    95.0905    330(18)           310.7839          192.8535    
  4211    95.1105    306(17)           287.8348          192.6799    
  4212    95.1305    270(16)           270.6026          192.5062    
  4213    95.1505    270(16)           257.2688          192.3325    
  4214    95.1705    234(15)           246.6708          192.1588    
  4215    95.1905    276(17)           238.1146          191.9852    
  4216    95.2105    204(14)           231.1481          191.8115    
  4217    95.2305    168(13)           225.4712          191.6379    
  4218    95.2505    234(15)           221.0647          191.6768    
  4219    95.2705    222(15)           217.5298          191.7156    
  4220    95.2905    234(15)           214.7127          191.7545    
  4221    95.3105    216(15)           212.4770          191.7934    
  4222    95.3305    222(15)           210.7105          191.8322    
  4223    95.3505    198(14)           209.3165          191.8711    
  4224    95.3705    204(14)           208.2187          191.9099    
  4225    95.3905    192(14)           207.7854          191.9488    
  4226    95.4105    186(14)           207.2594          191.9877    
  4227    95.4305    240(15)           206.7480          192.0265    
  4228    95.4505    216(15)           206.3637          192.0654    
  4229    95.4705    246(16)           206.1951          192.1043    
  4230    95.4905    216(15)           206.0186          192.1431    
  4231    95.5105    258(16)           205.9316          192.1820    
  4232    95.5305    198(14)           205.9297          192.2209    
  4233    95.5505    192(14)           206.0121          192.2597    
  4234    95.5705    192(14)           206.1804          192.2986    
  4235    95.5905    222(15)           206.4396          192.3375    
  4236    95.6105    222(15)           206.7988          192.3763    
  4237    95.6305    186(14)           205.5385          192.4152    
  4238    95.6505    258(16)           206.4003          192.4541    
  4239    95.6705    210(14)           207.3147          192.4929    
  4240    95.6905    180(13)           208.3987          192.5318    
  4241    95.7105    228(15)           210.0963          192.8699    
  4242    95.7305    210(14)           212.2306          193.2079    
  4243    95.7505    222(15)           215.0204          193.5460    
  4244    95.7705    180(13)           218.6031          193.8841    
  4245    95.7905    246(16)           223.3443          194.2221    
  4246    95.8105    234(15)           229.5049          194.5603    
  4247    95.8305    240(15)           237.4679          194.8983    
  4248    95.8505    228(15)           247.5675          195.2365    
  4249    95.8705    264(16)           260.0411          195.5745    
  4250    95.8905    252(16)           274.9883          195.9126    
  4251    95.9105    294(17)           292.2541          196.2507    
  4252    95.9305    318(18)           311.3810          196.5887    
  4253    95.9505    330(18)           330.8987          196.9268    
  4254    95.9705    384(20)           350.6083          197.2648    
  4255    95.9905    378(19)           367.9822          197.6030    
  4256    96.0105    402(20)           380.3485          197.9410    
  4257    96.0305    486(22)           385.9852          198.2792    
  4258    96.0505    492(22)           383.8262          198.6172    
  4259    96.0705    474(22)           374.7090          198.9553    
  4260    96.0905    432(21)           360.8043          199.2934    
  4261    96.1105    390(20)           344.6717          199.6314    
  4262    96.1305    264(16)           328.4873          199.9695    
  4263    96.1505    186(14)           313.9149          200.3075    
  4264    96.1705    294(17)           302.0165          200.6457    
  4265    96.1905    276(17)           293.3941          200.9837    
  4266    96.2105    234(15)           288.2271          201.3219    
  4267    96.2305    264(16)           286.3560          201.6599    
  4268    96.2505    288(17)           287.3410          201.9979    
  4269    96.2705    354(19)           290.3972          202.3360    
  4270    96.2905    300(17)           294.5798          202.6741    
  4271    96.3105    378(19)           298.7273          203.0122    
  4272    96.3305    330(18)           301.6174          203.3502    
  4273    96.3505    372(19)           302.2700          203.6884    
  4274    96.3705    378(19)           300.2836          204.0264    
  4275    96.3905    336(18)           295.9667          204.3646    
  4276    96.4105    318(18)           290.1282          204.7026    
  4277    96.4305    276(17)           287.7083          205.0406    
  4278    96.4505    288(17)           281.6855          205.3787    
  4279    96.4705    240(15)           276.4987          205.7168    
  4280    96.4905    270(16)           272.5289          206.0549    
  4281    96.5105    264(16)           269.9830          206.3929    
  4282    96.5305    264(16)           268.9138          206.7311    
  4283    96.5505    276(17)           269.2575          207.0691    
  4284    96.5705    258(16)           270.8620          207.4073    
  4285    96.5905    240(15)           273.5200          207.7453    
  4286    96.6105    282(17)           277.0090          208.0833    
  4287    96.6305    276(17)           281.1228          208.4214    
  4288    96.6505    330(18)           285.6405          208.7595    
  4289    96.6705    324(18)           290.0685          209.0976    
  4290    96.6905    324(18)           293.0567          209.4356    
  4291    96.7105    342(18)           293.1454          209.7738    
  4292    96.7305    408(20)           290.9982          210.1118    
  4293    96.7505    306(17)           290.0133          210.4498    
  4294    96.7705    264(16)           287.4240          210.7880    
  4295    96.7905    270(16)           285.1428          211.1260    
  4296    96.8105    228(15)           283.4803          211.4641    
  4297    96.8305    270(16)           281.4731          211.1767    
  4298    96.8505    246(16)           280.0571          210.8891    
  4299    96.8705    306(17)           279.3134          210.6016    
  4300    96.8905    264(16)           279.4053          210.3140    
  4301    96.9105    294(17)           280.1715          210.0266    
  4302    96.9305    324(18)           281.7351          209.7391    
  4303    96.9505    342(18)           284.1270          209.4515    
  4304    96.9705    330(18)           287.3725          209.1640    
  4305    96.9905    312(18)           291.3917          208.8764    
  4306    97.0105    294(17)           295.7552          208.5890    
  4307    97.0305    318(18)           300.0305          208.3014    
  4308    97.0505    294(17)           304.7933          208.0139    
  4309    97.0705    312(18)           311.1808          207.7263    
  4310    97.0905    354(19)           320.8143          207.4389    
  4311    97.1105    318(18)           333.1263          207.1514    
  4312    97.1305    342(18)           349.8287          206.8638    
  4313    97.1505    342(18)           372.2873          206.5763    
  4314    97.1705    288(17)           401.8266          206.2887    
  4315    97.1905    390(20)           440.4585          206.0013    
  4316    97.2105    372(19)           490.6941          205.7137    
  4317    97.2305    450(21)           555.9456          205.4262    
  4318    97.2505    606(25)           641.3263          205.1387    
  4319    97.2705    756(27)           755.1309          204.8512    
  4320    97.2905    1086(33)           909.1475          204.5637   
  4321    97.3105    1236(35)          1115.6003          204.2761   
  4322    97.3305    1470(38)          1361.7937          203.9886   
  4323    97.3505    1686(41)          1551.1794          203.7010   
  4324    97.3705    1572(40)          1532.6057          203.4136   
  4325    97.3905    1356(37)          1326.7920          203.1260   
  4326    97.4105    1302(36)          1089.9324          202.8385   
  4327    97.4305    1050(32)           899.9664          202.5510   
  4328    97.4505    840(29)           762.2426          202.2635    
  4329    97.4705    720(27)           665.4319          201.9760    
  4330    97.4905    624(25)           596.9201          201.6884    
  4331    97.5105    534(23)           550.9998          201.4009    
  4332    97.5305    384(20)           523.8566          201.1133    
  4333    97.5505    498(22)           513.6971          200.8259    
  4334    97.5705    552(23)           520.2883          200.5383    
  4335    97.5905    612(25)           545.1288          200.2508    
  4336    97.6105    654(26)           591.7566          199.9633    
  4337    97.6305    750(27)           664.9434          199.6758    
  4338    97.6505    876(30)           762.0691          199.3883    
  4339    97.6705    924(30)           849.0291          199.1007    
  4340    97.6905    900(30)           856.4728          198.8132    
  4341    97.7105    930(30)           772.0284          198.5257    
  4342    97.7305    792(28)           662.1085          198.2382    
  4343    97.7505    636(25)           570.1766          197.9507    
  4344    97.7705    588(24)           503.0614          197.6631    
  4345    97.7905    486(22)           455.2730          197.3756    
  4346    97.8105    426(21)           421.7086          197.0881    
  4347    97.8305    456(21)           398.7100          196.8006    
  4348    97.8505    360(19)           384.1921          196.5130    
  4349    97.8705    294(17)           376.8693          196.2255    
  4350    97.8905    408(20)           375.9850          195.9380    
  4351    97.9105    366(19)           381.2370          195.6505    
  4352    97.9305    432(21)           392.8105          195.3630    
  4353    97.9505    462(21)           411.2345          195.0754    
  4354    97.9705    522(23)           438.2591          194.7879    
  4355    97.9905    588(24)           472.3327          194.5004    
  4356    98.0105    534(23)           502.2459          194.2129    
  4357    98.0305    624(25)           505.5247          193.9253    
  4358    98.0505    594(24)           476.9629          193.6378    
  4359    98.0705    588(24)           437.3163          193.3503    
  4360    98.0905    498(22)           402.2059          193.0628    
  4361    98.1105    420(20)           374.6430          192.7753    
  4362    98.1305    348(19)           353.3968          192.4877    
  4363    98.1505    378(19)           337.0753          192.2003    
  4364    98.1705    234(15)           324.6493          191.9127    
  4365    98.1905    312(18)           315.6397          191.6252    
  4366    98.2105    276(17)           309.7743          191.3376    
  4367    98.2305    294(17)           306.9720          191.0501    
  4368    98.2505    276(17)           307.3217          190.7627    
  4369    98.2705    390(20)           311.1448          190.4751    
  4370    98.2905    366(19)           314.9936          190.1876    
  4371    98.3105    366(19)           327.1226          189.9000    
  4372    98.3305    408(20)           340.4855          189.6125    
  4373    98.3505    402(20)           346.6277          189.3250    
  4374    98.3705    420(20)           338.1703          189.0375    
  4375    98.3905    408(20)           321.1254          188.7499    
  4376    98.4105    378(19)           306.1326          188.4624    
  4377    98.4305    342(18)           293.5371          188.1750    
  4378    98.4505    306(17)           284.7650          187.8874    
  4379    98.4705    318(18)           279.7789          187.5999    
  4380    98.4905    282(17)           277.5170          187.3123    
  4381    98.5105    258(16)           278.3938          187.0249    
  4382    98.5305    336(18)           282.5274          186.7373    
  4383    98.5505    282(17)           290.0131          186.4498    
  4384    98.5705    270(16)           300.8265          186.1622    
  4385    98.5905    306(17)           314.7091          185.8747    
  4386    98.6105    390(20)           331.1073          185.5873    
  4387    98.6305    378(19)           347.3075          185.2997    
  4388    98.6505    456(21)           365.1340          185.0122    
  4389    98.6705    390(20)           379.5480          184.7246    
  4390    98.6905    540(23)           385.0378          184.4372    
  4391    98.7105    486(22)           378.2578          184.1496    
  4392    98.7305    492(22)           363.7192          183.8621    
  4393    98.7505    444(21)           345.5274          183.5746    
  4394    98.7705    372(19)           327.3708          183.2870    
  4395    98.7905    288(17)           311.1088          182.9996    
  4396    98.8105    318(18)           297.3730          182.7120    
  4397    98.8305    318(18)           286.9512          182.4245    
  4398    98.8505    228(15)           280.1284          182.1369    
  4399    98.8705    270(16)           277.3446          182.2431    
  4400    98.8905    258(16)           278.0413          182.3494    
  4401    98.9105    264(16)           281.9005          182.4556    
  4402    98.9305    324(18)           288.4930          182.5618    
  4403    98.9505    324(18)           297.3088          182.6680    
  4404    98.9705    342(18)           307.7258          182.7742    
  4405    98.9905    408(20)           318.2921          182.8805    
  4406    99.0105    372(19)           328.5809          182.9867    
  4407    99.0305    324(18)           335.9048          183.0929    
  4408    99.0505    426(21)           340.5129          183.1991    
  4409    99.0705    372(19)           345.2742          183.3054    
  4410    99.0905    324(18)           352.7827          183.4116    
  4411    99.1105    372(19)           366.2147          183.5178    
  4412    99.1305    354(19)           384.7761          183.6240    
  4413    99.1505    330(18)           411.3276          183.7303    
  4414    99.1705    378(19)           447.4966          183.8365    
  4415    99.1905    378(19)           494.7615          183.9427    
  4416    99.2105    432(21)           554.5244          184.0490    
  4417    99.2305    516(23)           628.3811          184.1552    
  4418    99.2505    606(25)           716.9398          184.2614    
  4419    99.2705    768(28)           822.3401          184.3676    
  4420    99.2905    1002(32)           946.5548          184.4738   
  4421    99.3105    1284(36)          1089.4600          184.5800   
  4422    99.3305    1488(39)          1236.3519          184.6862   
  4423    99.3505    1440(38)          1332.7147          184.7925   
  4424    99.3705    1404(37)          1312.3782          184.8987   
  4425    99.3905    1434(38)          1194.7874          185.0049   
  4426    99.4105    1134(34)          1053.1752          185.1112   
  4427    99.4305    1050(32)           925.3725          185.2174   
  4428    99.4505    828(29)           819.2056          185.3236    
  4429    99.4705    714(27)           732.6531          185.4298    
  4430    99.4905    600(24)           664.6270          185.5361    
  4431    99.5105    462(21)           614.2673          185.6423    
  4432    99.5305    408(20)           580.3971          185.7485    
  4433    99.5505    444(21)           562.3793          185.8547    
  4434    99.5705    468(22)           559.2317          185.9610    
  4435    99.5905    486(22)           570.3121          186.0672    
  4436    99.6105    654(26)           595.0079          186.1734    
  4437    99.6305    642(25)           633.4544          186.2796    
  4438    99.6505    798(28)           683.3200          186.3858    
  4439    99.6705    936(31)           734.8641          186.4921    
  4440    99.6905    882(30)           759.8334          186.5983    
  4441    99.7105    852(29)           733.2548          186.7045    
  4442    99.7305    798(28)           672.3798          186.8107    
  4443    99.7505    672(26)           607.7807          186.9169    
  4444    99.7705    546(23)           551.6464          187.0232    
  4445    99.7905    618(25)           505.5262          187.1294    
  4446    99.8105    480(22)           468.5637          187.2356    
  4447    99.8305    420(20)           440.0900          187.3418    
  4448    99.8505    336(18)           419.7753          187.4481    
  4449    99.8705    396(20)           407.6301          187.5543    
  4450    99.8905    366(19)           403.9445          187.6605    
  4451    99.9105    408(20)           409.6093          187.7667    
  4452    99.9305    438(21)           426.0247          187.8729    
  4453    99.9505    552(23)           456.2539          187.9792    
  4454    99.9705    546(23)           504.2948          188.0854    
  4455    99.9905    534(23)           570.6058          188.1916    
  4456   100.0105    696(26)           635.3761          188.2978    
  4457   100.0305    654(26)           649.3372          188.4041    
  4458   100.0505    654(26)           594.7344          188.5103    
  4459   100.0705    576(24)           516.8234          188.6165    
  4460   100.0905    450(21)           450.8889          188.7227    
  4461   100.1105    414(20)           402.7726          188.8289    
  4462   100.1305    378(19)           368.4406          188.9352    
  4463   100.1505    360(19)           343.8093          189.0414    
  4464   100.1705    348(19)           326.1764          189.1476    
  4465   100.1905    294(17)           314.0034          189.2538    
  4466   100.2105    294(17)           306.4564          189.3601    
  4467   100.2305    294(17)           303.2119          189.4663    
  4468   100.2505    234(15)           304.3687          189.5725    
  4469   100.2705    348(19)           310.1428          189.6787    
  4470   100.2905    330(18)           322.6133          189.7849    
  4471   100.3105    354(19)           343.1411          189.8912    
  4472   100.3305    384(20)           370.4026          189.9974    
  4473   100.3505    438(21)           398.2188          190.1036    
  4474   100.3705    432(21)           403.1637          190.2098    
  4475   100.3905    408(20)           377.7656          190.3161    
  4476   100.4105    372(19)           342.2053          190.4223    
  4477   100.4305    348(19)           311.9474          190.5285    
  4478   100.4505    306(17)           289.6650          190.6347    
  4479   100.4705    282(17)           273.0598          190.7409    
  4480   100.4905    246(16)           260.5049          190.8472    
  4481   100.5105    288(17)           250.4338          190.9534    
  4482   100.5305    252(16)           242.6279          191.0596    
  4483   100.5505    258(16)           236.3259          191.1658    
  4484   100.5705    258(16)           231.1032          191.2721    
  4485   100.5905    270(16)           226.9592          191.3783    
  4486   100.6105    258(16)           223.4376          191.4845    
  4487   100.6305    210(14)           220.7654          191.5907    
  4488   100.6505    210(14)           218.6442          191.6969    
  4489   100.6705    198(14)           216.3504          191.8032    
  4490   100.6905    222(15)           215.9337          192.7666    
  4491   100.7105    246(16)           215.8172          193.7305    
  4492   100.7305    234(15)           215.9460          194.6939    
  4493   100.7505    240(15)           216.2765          195.6573    
  4494   100.7705    252(16)           216.7761          196.6212    
  4495   100.7905    216(15)           217.5251          197.5846    
  4496   100.8105    234(15)           218.3695          198.5484    
  4497   100.8305    216(15)           219.2653          199.5119    
  4498   100.8505    234(15)           220.2741          200.4757    
  4499   100.8705    222(15)           221.3945          201.4391    
  4500   100.8905    270(16)           222.6316          202.4030    
  4501   100.9105    198(14)           223.8757          203.3664    
  4502   100.9305    246(16)           224.3694          203.3159    
  4503   100.9505    228(15)           223.7391          203.2655    
  4504   100.9705    204(14)           224.6640          203.2150    
  4505   100.9905    210(14)           225.8552          203.1645    
  4506   101.0105    228(15)           227.3979          203.1140    
  4507   101.0305    264(16)           229.4139          203.0636    
  4508   101.0505    276(17)           232.1030          203.0131    
  4509   101.0705    264(16)           235.6015          202.9626    
  4510   101.0905    240(15)           241.8675          202.9121    
  4511   101.1105    246(16)           247.9603          202.8617    
  4512   101.1305    228(15)           255.8176          202.8112    
  4513   101.1505    228(15)           265.7817          202.7607    
  4514   101.1705    276(17)           278.1822          202.7102    
  4515   101.1905    204(14)           293.2635          202.6597    
  4516   101.2105    252(16)           311.1825          202.6093    
  4517   101.2305    348(19)           331.9284          202.5588    
  4518   101.2505    342(18)           355.3502          202.5083    
  4519   101.2705    414(20)           380.2190          202.4578    
  4520   101.2905    474(22)           407.3524          202.4074    
  4521   101.3105    492(22)           436.6771          202.3569    
  4522   101.3305    546(23)           465.1007          202.3064    
  4523   101.3505    600(24)           487.8812          202.2559    
  4524   101.3705    678(26)           495.1255          202.2055    
  4525   101.3905    546(23)           482.8215          202.1550    
  4526   101.4105    558(24)           459.5941          202.1045    
  4527   101.4305    432(21)           433.9130          202.0540    
  4528   101.4505    468(22)           409.9413          202.0036    
  4529   101.4705    366(19)           387.4890          201.9531    
  4530   101.4905    366(19)           368.0001          201.9026    
  4531   101.5105    378(19)           352.0447          201.8521    
  4532   101.5305    246(16)           339.9886          201.8017    
  4533   101.5505    312(18)           332.1765          201.7512    
  4534   101.5705    282(17)           328.2600          201.7007    
  4535   101.5905    258(16)           328.1866          201.6502    
  4536   101.6105    318(18)           331.6042          201.5998    
  4537   101.6305    330(18)           338.0835          201.5493    
  4538   101.6505    348(19)           348.5228          201.4988    
  4539   101.6705    378(19)           359.1935          201.4483    
  4540   101.6905    336(18)           370.6656          201.3979    
  4541   101.7105    348(19)           378.8340          201.3474    
  4542   101.7305    426(21)           380.1307          201.2969    
  4543   101.7505    444(21)           376.6295          201.2464    
  4544   101.7705    402(20)           372.8622          201.1959    
  4545   101.7905    372(19)           371.2852          201.1455    
  4546   101.8105    408(20)           372.9068          201.0950    
  4547   101.8305    390(20)           378.3859          201.0445    
  4548   101.8505    324(18)           388.8475          200.9940    
  4549   101.8705    408(20)           403.9948          200.9436    
  4550   101.8905    372(19)           425.1092          200.8931    
  4551   101.9105    378(19)           453.0469          200.8426    
  4552   101.9305    492(22)           489.9579          200.7921    
  4553   101.9505    510(23)           538.4320          200.7417    
  4554   101.9705    654(26)           602.6528          200.6912    
  4555   101.9905    732(27)           686.7313          200.6407    
  4556   102.0105    930(30)           784.8282          200.5902    
  4557   102.0305    990(31)           859.5115          200.5397    
  4558   102.0505    900(30)           853.5072          200.4893    
  4559   102.0705    906(30)           772.9611          200.4388    
  4560   102.0905    804(28)           676.7321          200.3883    
  4561   102.1105    666(26)           596.7492          200.3379    
  4562   102.1305    534(23)           537.4341          200.2874    
  4563   102.1505    456(21)           492.1690          200.2369    
  4564   102.1705    402(20)           458.0854          200.1864    
  4565   102.1905    390(20)           432.7086          200.1360    
  4566   102.2105    378(19)           414.6071          200.0855    
  4567   102.2305    378(19)           403.0515          200.0350    
  4568   102.2505    378(19)           397.9590          199.9845    
  4569   102.2705    408(20)           398.9277          199.9341    
  4570   102.2905    288(17)           406.7097          199.8836    
  4571   102.3105    438(21)           422.0128          199.8331    
  4572   102.3305    546(23)           447.5124          199.7826    
  4573   102.3505    552(23)           483.8643          199.7321    
  4574   102.3705    540(23)           522.9937          199.6817    
  4575   102.3905    660(26)           542.2078          199.6312    
  4576   102.4105    624(25)           522.8909          199.5807    
  4577   102.4305    534(23)           481.3462          199.5302    
  4578   102.4505    462(21)           441.4321          199.4798    
  4579   102.4705    426(21)           411.2558          199.4293    
  4580   102.4905    432(21)           390.3655          199.3788    
  4581   102.5105    372(19)           377.1596          199.3283    
  4582   102.5305    378(19)           370.8431          199.2778    
  4583   102.5505    354(19)           371.6826          199.2274    
  4584   102.5705    336(18)           380.9212          199.1769    
  4585   102.5905    402(20)           400.7253          199.1264    
  4586   102.6105    450(21)           434.0989          199.0760    
  4587   102.6305    486(22)           484.5058          199.0255    
  4588   102.6505    576(24)           554.4515          198.9750    
  4589   102.6705    684(26)           641.3104          198.9245    
  4590   102.6905    684(26)           727.4413          198.8741    
  4591   102.7105    744(27)           772.8525          198.8236    
  4592   102.7305    702(26)           744.7869          198.7731    
  4593   102.7505    654(26)           662.1867          198.7226    
  4594   102.7705    540(23)           568.1818          198.6721    
  4595   102.7905    594(24)           487.4538          198.6217    
  4596   102.8105    462(21)           425.7209          198.5712    
  4597   102.8305    474(22)           381.3154          198.5207    
  4598   102.8505    312(18)           350.8035          198.4702    
  4599   102.8705    348(19)           331.0704          198.4198    
  4600   102.8905    342(18)           319.7949          198.3693    
  4601   102.9105    282(17)           315.6181          198.3188    
  4602   102.9305    330(18)           318.3804          198.6407    
  4603   102.9505    294(17)           327.8156          198.9628    
  4604   102.9705    468(22)           344.3256          199.2847    
  4605   102.9905    390(20)           368.1619          199.6067    
  4606   103.0105    414(20)           396.9829          199.9286    
  4607   103.0305    444(21)           430.6105          200.2507    
  4608   103.0505    486(22)           459.2922          200.5726    
  4609   103.0705    474(22)           471.3907          200.8946    
  4610   103.0905    540(23)           461.4155          201.2166    
  4611   103.1105    396(20)           434.9915          201.5385    
  4612   103.1305    438(21)           404.3506          201.8605    
  4613   103.1505    372(19)           377.5174          202.1824    
  4614   103.1705    402(20)           357.8632          202.5045    
  4615   103.1905    360(19)           346.3679          202.8264    
  4616   103.2105    348(19)           343.1677          203.1484    
  4617   103.2305    336(18)           348.4221          203.4704    
  4618   103.2505    360(19)           362.6932          203.7923    
  4619   103.2705    366(19)           387.0348          204.1143    
  4620   103.2905    450(21)           422.6731          204.4362    
  4621   103.3105    498(22)           470.3748          204.7583    
  4622   103.3305    594(24)           528.8533          205.0802    
  4623   103.3505    606(25)           591.1818          205.4022    
  4624   103.3705    654(26)           643.6085          205.7241    
  4625   103.3905    642(25)           663.7867          206.0462    
  4626   103.4105    690(26)           640.7496          206.3681    
  4627   103.4305    576(24)           586.6702          206.6900    
  4628   103.4505    504(22)           523.2791          207.0121    
  4629   103.4705    462(21)           464.6613          207.3340    
  4630   103.4905    396(20)           416.6777          207.6560    
  4631   103.5105    396(20)           379.8388          207.9779    
  4632   103.5305    342(18)           353.7635          208.3000    
  4633   103.5505    342(18)           336.4215          208.6219    
  4634   103.5705    342(18)           326.2687          208.9439    
  4635   103.5905    336(18)           322.2437          209.2658    
  4636   103.6105    318(18)           323.7929          209.5878    
  4637   103.6305    306(17)           330.7516          209.9098    
  4638   103.6505    288(17)           343.0548          210.2317    
  4639   103.6705    378(19)           360.3803          210.5538    
  4640   103.6905    420(20)           381.5520          210.8757    
  4641   103.7105    408(20)           403.7238          211.1977    
  4642   103.7305    426(21)           421.5428          211.5196    
  4643   103.7505    480(22)           428.4171          211.8416    
  4644   103.7705    414(20)           421.0264          212.1636    
  4645   103.7905    438(21)           402.0738          212.4855    
  4646   103.8105    378(19)           378.9735          212.8075    
  4647   103.8305    384(20)           356.5217          213.1295    
  4648   103.8505    372(19)           337.4866          213.4515    
  4649   103.8705    306(17)           322.9161          213.7734    
  4650   103.8905    252(16)           312.9243          214.0955    
  4651   103.9105    294(17)           307.0947          214.4174    
  4652   103.9305    342(18)           305.4351          214.7393    
  4653   103.9505    324(18)           307.6682          215.0613    
  4654   103.9705    336(18)           314.1012          215.3832    
  4655   103.9905    330(18)           325.6269          215.7053    
  4656   104.0105    342(18)           343.5195          216.0272    
  4657   104.0305    414(20)           367.8244          216.3492    
  4658   104.0505    468(22)           392.2402          216.6712    
  4659   104.0705    468(22)           400.9629          216.9932    
  4660   104.0905    414(20)           385.4077          217.3151    
  4661   104.1105    426(21)           358.2775          217.6370    
  4662   104.1305    396(20)           333.1110          217.9591    
  4663   104.1505    360(19)           314.7009          218.2810    
  4664   104.1705    384(20)           301.7534          218.6030    
  4665   104.1905    294(17)           292.7118          218.9250    
  4666   104.2105    306(17)           286.3934          219.2470    
  4667   104.2305    294(17)           282.0699          219.5689    
  4668   104.2505    258(16)           279.3220          219.8908    
  4669   104.2705    282(17)           277.9492          220.2129    
  4670   104.2905    228(15)           277.9160          220.5348    
  4671   104.3105    306(17)           278.8673          220.8568    
  4672   104.3305    294(17)           282.0612          221.1787    
  4673   104.3505    288(17)           287.5360          221.5008    
  4674   104.3705    342(18)           296.0115          221.8227    
  4675   104.3905    312(18)           307.9380          222.1447    
  4676   104.4105    372(19)           321.6614          222.4666    
  4677   104.4305    402(20)           331.1617          222.7886    
  4678   104.4505    384(20)           330.4836          223.1106    
  4679   104.4705    396(20)           324.0867          223.4325    
  4680   104.4905    312(18)           318.8215          223.7546    
  4681   104.5105    342(18)           317.7360          224.0765    
  4682   104.5305    336(18)           320.9803          224.3985    
  4683   104.5505    312(18)           328.0715          224.7204    
  4684   104.5705    252(16)           338.6683          225.0425    
  4685   104.5905    324(18)           352.6755          225.3644    
  4686   104.6105    360(19)           370.1354          225.6863    
  4687   104.6305    408(20)           391.9230          226.0084    
  4688   104.6505    384(20)           418.9422          226.3303    
  4689   104.6705    498(22)           451.8781          226.6523    
  4690   104.6905    618(25)           495.2589          226.9742    
  4691   104.7105    684(26)           547.8199          227.2963    
  4692   104.7305    660(26)           597.9684          227.6182    
  4693   104.7505    678(26)           616.4895          227.9401    
  4694   104.7705    720(27)           587.0785          228.2621    
  4695   104.7905    630(25)           533.2412          228.5841    
  4696   104.8105    558(24)           481.1449          228.9061    
  4697   104.8305    468(22)           438.6901          229.2280    
  4698   104.8505    366(19)           404.8690          229.5500    
  4699   104.8705    360(19)           377.2547          229.8720    
  4700   104.8905    390(20)           354.4119          230.1940    
  4701   104.9105    336(18)           334.8325          230.2043    
_pd_proc_number_of_points   4701
 
loop_                          
      _refln_index_h           
      _refln_index_k           
      _refln_index_l           
      _refln_mult              
      _pd_refln_phase_id       
      _refln_observed_status   
      _refln_F_squared_meas    
      _refln_F_squared_calc    
      _refln_phase_calc        
      _refln_d_spacing         
   1   1   0 12  1  o          3.5660        0.4912   82.23   7.18225
   1   1   0 12  1  o          0.0000        0.4912   82.23   7.18225
   1   1   1  8  1  o      13519.7578    13109.0420  246.43   5.86428
   1   1   1  8  1  o          0.0000    13109.0420  246.43   5.86428
   2   0   0  6  1  o        262.9173      296.4789    2.93   5.07862
   2   0   0  6  1  o          0.0000      296.4789    2.93   5.07862
   1   2   0 12  1  o      16626.7305    16377.6289   92.92   4.54245
   2   1   0 12  1  o       1030.1530     1014.7192  182.73   4.54245
   1   2   0 12  1  o          0.0000    16377.6289   92.92   4.54245
   2   1   0 12  1  o          0.0000     1014.7192  182.73   4.54245
   2   1   1 24  1  o       6170.9463     6156.0459  160.20   4.14667
   2   1   1 24  1  o          0.0000     6156.0459  160.20   4.14667
   2   2   0 12  1  o        294.3348      327.3752   16.27   3.59113
   2   2   0 12  1  o          0.0000      327.3752   16.27   3.59113
   2   2   1 24  1  o       4023.7842     3913.1670   67.46   3.38575
   2   2   1 24  1  o          0.0000     3913.1670   67.46   3.38575
   1   3   0 12  1  o      50871.3945    50768.9883  272.84   3.21200
   3   1   0 12  1  o      48133.0469    48036.1523  272.91   3.21200
   1   3   0 12  1  o          0.0000    50768.9883  272.84   3.21200
   3   1   0 12  1  o          0.0000    48036.1523  272.91   3.21200
   3   1   1 24  1  o      13825.9434    13690.2080  272.36   3.06252
   3   1   1 24  1  o          0.0000    13690.2080  272.36   3.06252
   2   2   2  8  1  o        820.1871      667.0649   50.97   2.93214
   2   2   2  8  1  o          0.0000      667.0649   50.97   2.93214
   2   3   0 12  1  o       6242.6172     6256.7505  181.86   2.81711
   3   2   0 12  1  o       9280.3379     9301.3486  273.94   2.81711
   2   3   0 12  1  o          0.0000     6256.7505  181.86   2.81711
   3   2   0 12  1  o          0.0000     9301.3486  273.94   2.81711
   2   3   1 24  1  o      17819.7969    17830.5117  339.01   2.71464
   3   2   1 24  1  o      33619.5000    33639.7148  171.29   2.71464
   2   3   1 24  1  o          0.0000    17830.5117  339.01   2.71464
   3   2   1 24  1  o          0.0000    33639.7148  171.29   2.71464
   4   0   0  6  1  o       3055.7734     3077.8904  189.32   2.53931
   4   0   0  6  1  o          0.0000     3077.8904  189.32   2.53931
   1   4   0 12  1  o        232.7578      231.2035  267.38   2.46349
   3   2   2 24  1  o       3839.8125     3825.6604  337.06   2.46349
   4   1   0 12  1  o         38.1321       37.8775   32.63   2.46349
   1   4   0 12  1  o          0.0000      231.2035  267.38   2.46349
   3   2   2 24  1  o          0.0000     3825.6604  337.06   2.46349
   4   1   0 12  1  o          0.0000       37.8775   32.63   2.46349
   4   1   1 24  1  o        184.9647      181.4414  294.69   2.39408
   3   3   0 12  1  o       1471.0126     1437.6320  272.78   2.39408
   4   1   1 24  1  o          0.0000      181.4414  294.69   2.39408
   3   3   0 12  1  o          0.0000     1437.6320  272.78   2.39408
   3   3   1 24  1  o       1770.7888     1779.4829   18.20   2.33023
   3   3   1 24  1  o          0.0000     1779.4829   18.20   2.33023
   2   4   0 12  1  o        129.7812      124.3938  176.56   2.27123
   4   2   0 12  1  o       2436.4973     2335.3552  184.83   2.27123
   2   4   0 12  1  o          0.0000      124.3938  176.56   2.27123
   4   2   0 12  1  o          0.0000     2335.3552  184.83   2.27123
   2   4   1 24  1  o       3549.1770     3430.9822  255.16   2.21649
   4   2   1 24  1  o         43.7528       42.2958  216.35   2.21649
   2   4   1 24  1  o          0.0000     3430.9822  255.16   2.21649
   4   2   1 24  1  o          0.0000       42.2958  216.35   2.21649
   3   3   2 24  1  o       2948.4355     2770.7820  281.38   2.16553
   3   3   2 24  1  o          0.0000     2770.7820  281.38   2.16553
   4   2   2 24  1  o      22068.2773    21292.6309  100.55   2.07334
   4   2   2 24  1  o          0.0000    21292.6309  100.55   2.07334
   3   4   0 12  1  o        101.1706       99.8809   98.06   2.03145
   4   3   0 12  1  o      15773.9033    15572.8115    2.92   2.03145
   3   4   0 12  1  o          0.0000       99.8809   98.06   2.03145
   4   3   0 12  1  o          0.0000    15572.8115    2.92   2.03145
   1   5   0 12  1  o        501.5451      486.0751  103.36   1.99200
   3   4   1 24  1  o      12361.7627    12001.3877  160.68   1.99200
   4   3   1 24  1  o       5790.9512     5622.1309  185.14   1.99200
   5   1   0 12  1  o       5606.5518     5433.6196  275.83   1.99200
   1   5   0 12  1  o          0.0000      486.0751  103.36   1.99200
   3   4   1 24  1  o          0.0000    12001.3877  160.68   1.99200
   4   3   1 24  1  o          0.0000     5622.1309  185.14   1.99200
   5   1   0 12  1  o          0.0000     5433.6196  275.83   1.99200
   5   1   1 24  1  o       2890.1399     2693.3809   23.83   1.95476
   3   3   3  8  1  o      22192.3789    21015.9199  216.42   1.95476
   5   1   1 24  1  o          0.0000     2693.3809   23.83   1.95476
   3   3   3  8  1  o          0.0000    21015.9199  216.42   1.95476
   2   5   0 12  1  o      27338.7012    26138.5527    2.92   1.88615
   3   4   2 24  1  o        695.2885      668.7745  214.70   1.88615
   4   3   2 24  1  o      18513.6797    17807.6836   84.16   1.88615
   5   2   0 12  1  o       5435.3174     5196.7109  274.99   1.88615
   2   5   0 12  1  o          0.0000    26138.5527    2.92   1.88615
   3   4   2 24  1  o          0.0000      668.7745  214.70   1.88615
   4   3   2 24  1  o          0.0000    17807.6836   84.16   1.88615
   5   2   0 12  1  o          0.0000     5196.7109  274.99   1.88615
   2   5   1 24  1  o       7366.4468     6906.0625    9.28   1.85445
   5   2   1 24  1  o       1832.5863     1718.0542   42.88   1.85445
   2   5   1 24  1  o          0.0000     6906.0625    9.28   1.85445
   5   2   1 24  1  o          0.0000     1718.0542   42.88   1.85445
   4   4   0 12  1  o       8488.4365     8307.5332    4.52   1.79556
   4   4   0 12  1  o          0.0000     8307.5332    4.52   1.79556
   4   4   1 24  1  o      17070.4180    16755.8242  206.12   1.76815
   5   2   2 24  1  o       3866.3328     3781.6189  313.95   1.76815
   4   4   1 24  1  o          0.0000    16755.8242  206.12   1.76815
   5   2   2 24  1  o          0.0000     3781.6189  313.95   1.76815
   3   5   0 12  1  o      11784.3545    11282.9746   94.03   1.74195
   4   3   3 24  1  o       2381.0291     2292.3325  125.66   1.74195
   5   3   0 12  1  o       4136.9575     3960.9458   94.71   1.74195
   3   5   0 12  1  o          0.0000    11282.9746   94.03   1.74195
   4   3   3 24  1  o          0.0000     2292.3325  125.66   1.74195
   5   3   0 12  1  o          0.0000     3960.9458   94.71   1.74195
   3   5   1 24  1  o        742.5130      758.7455   21.52   1.71689
   5   3   1 24  1  o       2958.8181     3023.5024   56.54   1.71689
   3   5   1 24  1  o          0.0000      758.7455   21.52   1.71689
   5   3   1 24  1  o          0.0000     3023.5024   56.54   1.71689
   4   4   2 24  1  o       1165.4745     1119.5521  128.26   1.69287
   6   0   0  6  1  o       4782.9487     4530.9258  184.79   1.69287
   4   4   2 24  1  o          0.0000     1119.5521  128.26   1.69287
   6   0   0  6  1  o          0.0000     4530.9258  184.79   1.69287
   1   6   0 12  1  o      10077.9814     9664.1270  274.92   1.66984
   6   1   0 12  1  o      15964.5000    15308.9141    3.51   1.66984
   1   6   0 12  1  o          0.0000     9664.1270  274.92   1.66984
   6   1   0 12  1  o          0.0000    15308.9141    3.51   1.66984
   3   5   2 24  1  o      14671.9766    14330.6641  128.99   1.64772
   5   3   2 24  1  o      19106.4824    18662.0117  335.63   1.64772
   6   1   1 24  1  o      17053.7930    16594.4238  105.05   1.64772
   3   5   2 24  1  o          0.0000    14330.6641  128.99   1.64772
   5   3   2 24  1  o          0.0000    18662.0117  335.63   1.64772
   6   1   1 24  1  o          0.0000    16594.4238  105.05   1.64772
   2   6   0 12  1  o       8258.5361     7713.1973  185.19   1.60600
   6   2   0 12  1  o       6672.1831     6231.5967  184.79   1.60600
   2   6   0 12  1  o          0.0000     7713.1973  185.19   1.60600
   6   2   0 12  1  o          0.0000     6231.5967  184.79   1.60600
   4   5   0 12  1  o       1267.6210     1259.4008  184.45   1.58629
   5   4   0 12  1  o        480.5630      477.4467  270.76   1.58629
   2   6   1 24  1  o       5406.6147     5372.9346  184.58   1.58629
   4   4   3 24  1  o        895.5801      895.0850  258.80   1.58629
   6   2   1 24  1  o       8235.2881     8183.9868  179.68   1.58629
   4   5   0 12  1  o          0.0000     1259.4008  184.45   1.58629
   5   4   0 12  1  o          0.0000      477.4467  270.76   1.58629
   2   6   1 24  1  o          0.0000     5372.9346  184.58   1.58629
   4   4   3 24  1  o          0.0000      895.0850  258.80   1.58629
   6   2   1 24  1  o          0.0000     8183.9868  179.68   1.58629
   5   4   1 24  1  o       4190.7593     4033.6047  208.28   1.56730
   4   5   1 24  1  o      12484.5303    12016.3574   55.62   1.56730
   5   4   1 24  1  o          0.0000     4033.6047  208.28   1.56730
   4   5   1 24  1  o          0.0000    12016.3574   55.62   1.56730
   5   3   3 24  1  o       2066.1399     2024.1538  226.42   1.54896
   5   3   3 24  1  o          0.0000     2024.1538  226.42   1.54896
   6   2   2 24  1  o       8711.2393     8722.4473  110.41   1.53126
   6   2   2 24  1  o          0.0000     8722.4473  110.41   1.53126
   3   6   0 12  1  o      22233.8965    21259.1660   93.17   1.51415
   4   5   2 24  1  o       7895.1685     7643.4473  112.62   1.51415
   5   4   2 24  1  o      14923.7324    14447.9199  213.27   1.51415
   6   3   0 12  1  o       2144.4189     2050.4080  183.51   1.51415
   3   6   0 12  1  o          0.0000    21259.1660   93.17   1.51415
   4   5   2 24  1  o          0.0000     7643.4473  112.62   1.51415
   5   4   2 24  1  o          0.0000    14447.9199  213.27   1.51415
   6   3   0 12  1  o          0.0000     2050.4080  183.51   1.51415
   3   6   1 24  1  o       1980.9956     1947.8877  299.66   1.49760
   6   3   1 24  1  o      24833.6562    24418.6172  113.88   1.49760
   3   6   1 24  1  o          0.0000     1947.8877  299.66   1.49760
   6   3   1 24  1  o          0.0000    24418.6172  113.88   1.49760
   4   4   4  8  1  o      22355.4668    18870.4219  129.35   1.46607
   4   4   4  8  1  o          0.0000    18870.4219  129.35   1.46607
   3   6   2 24  1  o       7783.4946     7707.9375  218.77   1.45103
   6   3   2 24  1  o       6589.9326     6525.9619  247.81   1.45103
   3   6   2 24  1  o          0.0000     7707.9375  218.77   1.45103
   6   3   2 24  1  o          0.0000     6525.9619  247.81   1.45103
   1   7   0 12  1  o      11009.3115    10549.2510   95.01   1.43645
   4   5   3 24  1  o       8736.1865     8608.0332  319.73   1.43645
   5   4   3 24  1  o       5013.6113     4940.0654  295.12   1.43645
   5   5   0 12  1  o       3898.8430     3788.0183   95.68   1.43645
   7   1   0 12  1  o       2523.0242     2417.5911   95.24   1.43645
   1   7   0 12  1  o          0.0000    10549.2510   95.01   1.43645
   4   5   3 24  1  o          0.0000     8608.0332  319.73   1.43645
   5   4   3 24  1  o          0.0000     4940.0654  295.12   1.43645
   5   5   0 12  1  o          0.0000     3788.0183   95.68   1.43645
   7   1   0 12  1  o          0.0000     2417.5911   95.24   1.43645
   5   5   1 24  1  o       4376.0059     4220.7241  241.81   1.42230
   7   1   1 24  1  o       4419.4429     4233.9375    9.06   1.42230
   5   5   1 24  1  o          0.0000     4220.7241  241.81   1.42230
   7   1   1 24  1  o          0.0000     4233.9375    9.06   1.42230
   4   6   0 12  1  o       1635.3821     1612.6686  180.67   1.40856
   6   4   0 12  1  o       3757.6970     3705.5073    1.74   1.40856
   4   6   0 12  1  o          0.0000     1612.6686  180.67   1.40856
   6   4   0 12  1  o          0.0000     3705.5073    1.74   1.40856
   2   7   0 12  1  o       9920.6211     9712.1113  183.57   1.39520
   4   6   1 24  1  o       7151.4067     7009.5791  234.78   1.39520
   6   4   1 24  1  o       2750.3552     2695.8098  109.46   1.39520
   7   2   0 12  1  o         10.3118       10.0950  212.46   1.39520
   2   7   0 12  1  o          0.0000     9712.1113  183.57   1.39520
   4   6   1 24  1  o          0.0000     7009.5791  234.78   1.39520
   6   4   1 24  1  o          0.0000     2695.8098  109.46   1.39520
   7   2   0 12  1  o          0.0000       10.0950  212.46   1.39520
   2   7   1 24  1  o        843.0331      849.1624  193.12   1.38222
   5   5   2 24  1  o       3237.4233     3308.5847   53.92   1.38222
   7   2   1 24  1  o       2974.4995     2996.1257  106.74   1.38222
   6   3   3 24  1  o       3463.9646     3521.1497  216.10   1.38222
   2   7   1 24  1  o          0.0000      849.1624  193.12   1.38222
   5   5   2 24  1  o          0.0000     3308.5847   53.92   1.38222
   6   3   3 24  1  o          0.0000     3521.1497  216.10   1.38222
   7   2   1 24  1  o          0.0000     2996.1257  106.74   1.38222
   4   6   2 24  1  o       1532.4728     1485.7131   18.42   1.35732
   6   4   2 24  1  o       7316.6055     7093.3574  342.54   1.35732
   4   6   2 24  1  o          0.0000     1485.7131   18.42   1.35732
   6   4   2 24  1  o          0.0000     7093.3574  342.54   1.35732
   5   4   4 24  1  o       1365.9191     1274.1801   92.72   1.34536
   7   2   2 24  1  o       5269.3174     4849.5376  275.17   1.34536
   5   4   4 24  1  o          0.0000     1274.1801   92.72   1.34536
   7   2   2 24  1  o          0.0000     4849.5376  275.17   1.34536
   3   7   0 12  1  o      15064.2002    14629.6885   95.24   1.33371
   7   3   0 12  1  o         20.8703       20.2683   81.57   1.33371
   3   7   0 12  1  o          0.0000    14629.6885   95.24   1.33371
   7   3   0 12  1  o          0.0000       20.2683   81.57   1.33371
   3   7   1 24  1  o       2179.9429     2170.6970  192.33   1.32236
   5   5   3 24  1  o       3195.4011     3181.8831  291.03   1.32236
   7   3   1 24  1  o      19282.8555    19201.0703  143.70   1.32236
   3   7   1 24  1  o          0.0000     2170.6970  192.33   1.32236
   5   5   3 24  1  o          0.0000     3181.8831  291.03   1.32236
   7   3   1 24  1  o          0.0000    19201.0703  143.70   1.32236
   4   6   3 24  1  o        919.4302      921.9585   42.58   1.30050
   5   6   0 12  1  o        492.4082      492.6673   89.63   1.30050
   6   4   3 24  1  o       2364.5381     2371.0400  162.26   1.30050
   6   5   0 12  1  o        857.6829      858.1343  355.79   1.30050
   4   6   3 24  1  o          0.0000      921.9585   42.58   1.30050
   5   6   0 12  1  o          0.0000      492.6673   89.63   1.30050
   6   4   3 24  1  o          0.0000     2371.0400  162.26   1.30050
   6   5   0 12  1  o          0.0000      858.1343  355.79   1.30050
   3   7   2 24  1  o        328.4113      311.1210  239.25   1.28997
   5   6   1 24  1  o      11152.5117    10654.0869  209.36   1.28997
   7   3   2 24  1  o       1261.6803     1195.2549    9.11   1.28997
   6   5   1 24  1  o        720.2854      688.0945  194.58   1.28997
   3   7   2 24  1  o          0.0000      311.1210  239.25   1.28997
   5   6   1 24  1  o          0.0000    10654.0869  209.36   1.28997
   7   3   2 24  1  o          0.0000     1195.2549    9.11   1.28997
   6   5   1 24  1  o          0.0000      688.0945  194.58   1.28997
   8   0   0  6  1  o         35.0662       22.9140  346.00   1.26965
   8   0   0  6  1  o          0.0000       22.9140  346.00   1.26965
   1   8   0 12  1  o         38.7052       38.5105   84.32   1.25985
   4   7   0 12  1  o       4672.1367     4639.9189  184.81   1.25985
   5   6   2 24  1  o       3932.4629     3896.7231  331.67   1.25985
   6   5   2 24  1  o        428.8850      424.9872  100.40   1.25985
   7   4   0 12  1  o      16124.6885    16013.4971  274.34   1.25985
   8   1   0 12  1  o       1434.2935     1427.0784  190.62   1.25985
   1   8   0 12  1  o          0.0000       38.5105   84.32   1.25985
   4   7   0 12  1  o          0.0000     4639.9189  184.81   1.25985
   5   6   2 24  1  o          0.0000     3896.7231  331.67   1.25985
   6   5   2 24  1  o          0.0000      424.9872  100.40   1.25985
   7   4   0 12  1  o          0.0000    16013.4971  274.34   1.25985
   8   1   0 12  1  o          0.0000     1427.0784  190.62   1.25985
   4   7   1 24  1  o       2075.8816     2022.3147  339.32   1.25027
   5   5   4 24  1  o       4872.6450     4800.9551  305.92   1.25027
   7   4   1 24  1  o       6597.0786     6426.8447  336.99   1.25027
   8   1   1 24  1  o       2001.2620     1947.4956   29.76   1.25027
   4   7   1 24  1  o          0.0000     2022.3147  339.32   1.25027
   5   5   4 24  1  o          0.0000     4800.9551  305.92   1.25027
   7   4   1 24  1  o          0.0000     6426.8447  336.99   1.25027
   8   1   1 24  1  o          0.0000     1947.4956   29.76   1.25027
   7   3   3 24  1  o       7876.0068     7146.5947   57.37   1.24090
   7   3   3 24  1  o          0.0000     7146.5947   57.37   1.24090
   2   8   0 12  1  o       7544.9907     7837.3813  182.52   1.23175
   8   2   0 12  1  o       3587.2656     3726.2827    0.09   1.23175
   6   4   4 24  1  o       1629.5530     1723.7220    2.40   1.23175
   2   8   0 12  1  o          0.0000     7837.3813  182.52   1.23175
   8   2   0 12  1  o          0.0000     3726.2827    0.09   1.23175
   6   4   4 24  1  o          0.0000     1723.7220    2.40   1.23175
   2   8   1 24  1  o         58.8635       59.2661  137.40   1.22279
   4   7   2 24  1  o       2566.7891     2583.2170  249.91   1.22279
   7   4   2 24  1  o       3777.7297     3801.9080   85.65   1.22279
   8   2   1 24  1  o       3342.5547     3365.4138  214.45   1.22279
   2   8   1 24  1  o          0.0000       59.2661  137.40   1.22279
   4   7   2 24  1  o          0.0000     2583.2170  249.91   1.22279
   7   4   2 24  1  o          0.0000     3801.9080   85.65   1.22279
   8   2   1 24  1  o          0.0000     3365.4138  214.45   1.22279
   5   6   3 24  1  o       4866.1064     4471.3501  324.53   1.21402
   6   5   3 24  1  o       1453.2749     1335.3799  359.81   1.21402
   5   6   3 24  1  o          0.0000     4471.3501  324.53   1.21402
   6   5   3 24  1  o          0.0000     1335.3799  359.81   1.21402
   8   2   2 24  1  o      18124.6133    17883.6797  255.39   1.19704
   6   6   0 12  1  o      10033.6279     9887.7734    6.81   1.19704
   6   6   0 12  1  o          0.0000     9887.7734    6.81   1.19704
   8   2   2 24  1  o          0.0000    17883.6797  255.39   1.19704
   3   8   0 12  1  o        317.3759      315.5313  283.29   1.18881
   6   6   1 24  1  o        397.2687      392.9646   12.32   1.18881
   8   3   0 12  1  o       6988.7295     6948.1118  185.59   1.18881
   3   8   0 12  1  o          0.0000      315.5313  283.29   1.18881
   6   6   1 24  1  o          0.0000      392.9646   12.32   1.18881
   8   3   0 12  1  o          0.0000     6948.1118  185.59   1.18881
   3   8   1 24  1  o       5407.2832     5214.7271  355.51   1.18075
   4   7   3 24  1  o       9427.0254     9164.0479   29.72   1.18075
   5   7   0 12  1  o       1277.9464     1236.6133  275.29   1.18075
   7   5   0 12  1  o        509.6394      493.1560   87.75   1.18075
   8   3   1 24  1  o       8640.1924     8332.5107   50.90   1.18075
   7   4   3 24  1  o       1937.6322     1883.5798  266.94   1.18075
   3   8   1 24  1  o          0.0000     5214.7271  355.51   1.18075
   4   7   3 24  1  o          0.0000     9164.0479   29.72   1.18075
   5   7   0 12  1  o          0.0000     1236.6133  275.29   1.18075
   7   5   0 12  1  o          0.0000      493.1560   87.75   1.18075
   8   3   1 24  1  o          0.0000     8332.5107   50.90   1.18075
   7   4   3 24  1  o          0.0000     1883.5798  266.94   1.18075
   5   5   5  8  1  o      23727.4863    22759.4473   72.54   1.17286
   5   7   1 24  1  o       2741.6055     2563.5696  127.21   1.17286
   7   5   1 24  1  o       5658.8564     5291.3784  162.39   1.17286
   5   5   5  8  1  o          0.0000    22759.4473   72.54   1.17286
   5   7   1 24  1  o          0.0000     2563.5696  127.21   1.17286
   7   5   1 24  1  o          0.0000     5291.3784  162.39   1.17286
   6   6   2 24  1  o       1642.0233     1412.8840  331.57   1.16511
   6   6   2 24  1  o          0.0000     1412.8840  331.57   1.16511
   3   8   2 24  1  o       2789.5796     2594.1377  188.10   1.15752
   5   6   4 24  1  o       1250.4835     1205.7826  153.40   1.15752
   8   3   2 24  1  o        994.6778      924.9893  267.30   1.15752
   6   5   4 24  1  o       8467.1992     8164.5225   45.13   1.15752
   3   8   2 24  1  o          0.0000     2594.1377  188.10   1.15752
   5   6   4 24  1  o          0.0000     1205.7826  153.40   1.15752
   8   3   2 24  1  o          0.0000      924.9893  267.30   1.15752
   6   5   4 24  1  o          0.0000     8164.5225   45.13   1.15752
   5   7   2 24  1  o       7336.3110     7232.2378  132.85   1.15008
   7   5   2 24  1  o      10558.5996    10408.8154    0.68   1.15008
   5   7   2 24  1  o          0.0000     7232.2378  132.85   1.15008
   7   5   2 24  1  o          0.0000    10408.8154    0.68   1.15008
   4   8   0 12  1  o          1.6049        1.4286   19.39   1.13561
   8   4   0 12  1  o       2957.3572     2632.4927  183.29   1.13561
   4   8   0 12  1  o          0.0000        1.4286   19.39   1.13561
   8   4   0 12  1  o          0.0000     2632.4927  183.29   1.13561
   4   8   1 24  1  o       4540.4541     4585.4155  326.88   1.12858
   6   6   3 24  1  o        348.3221      354.6074   50.21   1.12858
   7   4   4 24  1  o       2658.9338     2703.3020   69.75   1.12858
   8   4   1 24  1  o       3223.5713     3255.4922  301.06   1.12858
   4   8   1 24  1  o          0.0000     4585.4155  326.88   1.12858
   6   6   3 24  1  o          0.0000      354.6074   50.21   1.12858
   7   4   4 24  1  o          0.0000     2703.3020   69.75   1.12858
   8   4   1 24  1  o          0.0000     3255.4922  301.06   1.12858
   1   9   0 12  1  o        757.5332      714.9832   93.02   1.12168
   8   3   3 24  1  o       2124.3662     2009.2535  263.21   1.12168
   9   1   0 12  1  o       4460.0137     4209.4985   98.82   1.12168
   1   9   0 12  1  o          0.0000      714.9832   93.02   1.12168
   8   3   3 24  1  o          0.0000     2009.2535  263.21   1.12168
   9   1   0 12  1  o          0.0000     4209.4985   98.82   1.12168
   5   7   3 24  1  o        929.5489      890.0381  100.13   1.11490
   9   1   1 24  1  o       5253.9492     4883.0815  235.13   1.11490
   7   5   3 24  1  o       1554.9248     1488.8322  240.93   1.11490
   5   7   3 24  1  o          0.0000      890.0381  100.13   1.11490
   9   1   1 24  1  o          0.0000     4883.0815  235.13   1.11490
   7   5   3 24  1  o          0.0000     1488.8322  240.93   1.11490
   4   8   2 24  1  o       3295.3430     3072.7090  306.81   1.10825
   8   4   2 24  1  o       3187.0522     2971.7344  248.93   1.10825
   4   8   2 24  1  o          0.0000     3072.7090  306.81   1.10825
   8   4   2 24  1  o          0.0000     2971.7344  248.93   1.10825
   2   9   0 12  1  o      16573.5586    16377.2432  186.12   1.10171
   9   2   0 12  1  o        106.3576      105.0978   92.12   1.10171
   6   7   0 12  1  o       2087.5496     2066.5618    3.42   1.10171
   7   6   0 12  1  o          3.3061        3.2729  331.64   1.10171
   2   9   0 12  1  o          0.0000    16377.2432  186.12   1.10171
   9   2   0 12  1  o          0.0000      105.0978   92.12   1.10171
   6   7   0 12  1  o          0.0000     2066.5618    3.42   1.10171
   7   6   0 12  1  o          0.0000        3.2729  331.64   1.10171
   2   9   1 24  1  o       3062.3313     2822.4326   93.43   1.09528
   6   5   5 24  1  o       1084.8038     1041.2550  248.85   1.09528
   6   7   1 24  1  o       4250.6919     4007.0461  318.03   1.09528
   7   6   1 24  1  o         58.7011       55.3364  149.06   1.09528
   9   2   1 24  1  o        633.5648      583.9322  345.54   1.09528
   2   9   1 24  1  o          0.0000     2822.4326   93.43   1.09528
   6   5   5 24  1  o          0.0000     1041.2550  248.85   1.09528
   6   7   1 24  1  o          0.0000     4007.0461  318.03   1.09528
   7   6   1 24  1  o          0.0000       55.3364  149.06   1.09528
   9   2   1 24  1  o          0.0000      583.9322  345.54   1.09528
   6   6   4 24  1  o       8565.4590     7992.2222  160.96   1.08277
   6   6   4 24  1  o          0.0000     7992.2222  160.96   1.08277
   4   8   3 24  1  o       9690.1846     9341.0859   23.73   1.07666
   5   8   0 12  1  o       6457.2764     6175.3286   95.41   1.07666
   6   7   2 24  1  o       7163.9639     6984.3862  126.99   1.07666
   7   6   2 24  1  o       5650.0547     5508.4258   42.94   1.07666
   8   4   3 24  1  o       3434.2468     3310.5247  144.16   1.07666
   8   5   0 12  1  o        156.8901      150.0397   12.19   1.07666
   9   2   2 24  1  o       1751.5447     1664.7352   81.59   1.07666
   4   8   3 24  1  o          0.0000     9341.0859   23.73   1.07666
   5   8   0 12  1  o          0.0000     6175.3286   95.41   1.07666
   6   7   2 24  1  o          0.0000     6984.3862  126.99   1.07666
   7   6   2 24  1  o          0.0000     5508.4258   42.94   1.07666
   8   4   3 24  1  o          0.0000     3310.5247  144.16   1.07666
   8   5   0 12  1  o          0.0000      150.0397   12.19   1.07666
   9   2   2 24  1  o          0.0000     1664.7352   81.59   1.07666
   3   9   0 12  1  o         61.2503       57.2564   89.63   1.07067
   5   7   4 24  1  o       4625.7026     4438.4067  114.57   1.07067
   5   8   1 24  1  o       8031.6421     7568.9902  356.56   1.07067
   7   5   4 24  1  o       1104.0144     1059.3126   37.49   1.07067
   8   5   1 24  1  o        309.3914      291.5693  163.25   1.07067
   9   3   0 12  1  o      12974.6641    12128.6348  273.69   1.07067
   3   9   0 12  1  o          0.0000       57.2564   89.63   1.07067
   5   7   4 24  1  o          0.0000     4438.4067  114.57   1.07067
   5   8   1 24  1  o          0.0000     7568.9902  356.56   1.07067
   7   5   4 24  1  o          0.0000     1059.3126   37.49   1.07067
   8   5   1 24  1  o          0.0000      291.5693  163.25   1.07067
   9   3   0 12  1  o          0.0000    12128.6348  273.69   1.07067
   3   9   1 24  1  o        895.5676      907.3821   51.08   1.06477
   9   3   1 24  1  o       1433.9966     1452.9141   16.95   1.06477
   3   9   1 24  1  o          0.0000      907.3821   51.08   1.06477
   9   3   1 24  1  o          0.0000     1452.9141   16.95   1.06477
   5   8   2 24  1  o       1286.9604     1241.1532  339.29   1.05326
   8   5   2 24  1  o       3152.6462     3040.4331  180.36   1.05326
   5   8   2 24  1  o          0.0000     1241.1532  339.29   1.05326
   8   5   2 24  1  o          0.0000     3040.4331  180.36   1.05326
   3   9   2 24  1  o       2608.9707     2527.2251  333.31   1.04764
   6   7   3 24  1  o       1388.5079     1365.9902  189.35   1.04764
   7   6   3 24  1  o       2350.3584     2312.2422  296.92   1.04764
   9   3   2 24  1  o       3595.5698     3482.9116   25.21   1.04764
   3   9   2 24  1  o          0.0000     2527.2251  333.31   1.04764
   6   7   3 24  1  o          0.0000     1365.9902  189.35   1.04764
   7   6   3 24  1  o          0.0000     2312.2422  296.92   1.04764
   9   3   2 24  1  o          0.0000     3482.9116   25.21   1.04764
   8   4   4 24  1  o       5594.1270     5292.2847  305.07   1.03667
   8   4   4 24  1  o          0.0000     5292.2847  305.07   1.03667
   4   9   0 12  1  o        214.1957      189.3870  178.90   1.03131
   9   4   0 12  1  o        151.9402      134.3421  101.42   1.03131
   6   6   5 24  1  o       2012.0399     1894.7650  197.75   1.03131
   4   9   0 12  1  o          0.0000      189.3870  178.90   1.03131
   9   4   0 12  1  o          0.0000      134.3421  101.42   1.03131
   6   6   5 24  1  o          0.0000     1894.7650  197.75   1.03131
   4   9   1 24  1  o       9103.5996     8815.1650  276.85   1.02604
   5   8   3 24  1  o       3586.2410     3501.9478  234.78   1.02604
   9   4   1 24  1  o       9209.1855     8917.4053   25.60   1.02604
   7   7   0 12  1  o       4818.0483     4703.8462  274.63   1.02604
   8   5   3 24  1  o       3710.5645     3623.3489  129.32   1.02604
   4   9   1 24  1  o          0.0000     8815.1650  276.85   1.02604
   5   8   3 24  1  o          0.0000     3501.9478  234.78   1.02604
   9   4   1 24  1  o          0.0000     8917.4053   25.60   1.02604
   7   7   0 12  1  o          0.0000     4703.8462  274.63   1.02604
   8   5   3 24  1  o          0.0000     3623.3489  129.32   1.02604
   7   5   5 24  1  o       3048.2754     2809.1147   18.60   1.02084
   7   7   1 24  1  o       1284.4077     1174.4062   61.25   1.02084
   9   3   3 24  1  o       3067.6724     2741.7573   85.75   1.02084
   7   5   5 24  1  o          0.0000     2809.1147   18.60   1.02084
   7   7   1 24  1  o          0.0000     1174.4062   61.25   1.02084
   9   3   3 24  1  o          0.0000     2741.7573   85.75   1.02084
  10   0   0  6  1  o       1660.5060     1434.0293  184.98   1.01572
   6   8   0 12  1  o       3317.3484     2947.4087    5.85   1.01572
   8   6   0 12  1  o       5948.8911     5285.4907    5.77   1.01572
   6   8   0 12  1  o          0.0000     2947.4087    5.85   1.01572
   8   6   0 12  1  o          0.0000     5285.4907    5.77   1.01572
  10   0   0  6  1  o          0.0000     1434.0293  184.98   1.01572
   1  10   0 12  1  o       1560.1289     1513.8340  276.00   1.01068
   4   9   2 24  1  o       2690.6362     2615.1924  164.95   1.01068
   9   4   2 24  1  o       4086.4062     3971.8259   13.31   1.01068
  10   1   0 12  1  o       2101.6912     2039.3260  185.61   1.01068
   6   7   4 24  1  o       3186.9143     3190.0474   39.01   1.01068
   6   8   1 24  1  o       1157.4733     1145.6432  256.27   1.01068
   7   6   4 24  1  o       2530.3435     2532.8311   61.29   1.01068
   8   6   1 24  1  o      13580.1104    13441.3135   65.23   1.01068
   1  10   0 12  1  o          0.0000     1513.8340  276.00   1.01068
   4   9   2 24  1  o          0.0000     2615.1924  164.95   1.01068
   9   4   2 24  1  o          0.0000     3971.8259   13.31   1.01068
  10   1   0 12  1  o          0.0000     2039.3260  185.61   1.01068
   6   7   4 24  1  o          0.0000     3190.0474   39.01   1.01068
   6   8   1 24  1  o          0.0000     1145.6432  256.27   1.01068
   7   6   4 24  1  o          0.0000     2532.8311   61.29   1.01068
   8   6   1 24  1  o          0.0000    13441.3135   65.23   1.01068
   7   7   2 24  1  o       3171.7678     3083.2390  238.36   1.00572
  10   1   1 24  1  o       5768.9048     5574.5962  297.79   1.00572
  10   1   1 24  1  o          0.0000     5574.5962  297.79   1.00572
   7   7   2 24  1  o          0.0000     3083.2390  238.36   1.00572
   2  10   0 12  1  o       1574.2294     1432.6013    3.51   0.99600
   6   8   2 24  1  o        492.1520      467.0402   87.21   0.99600
   8   6   2 24  1  o       6993.3467     6636.5146   74.45   0.99600
  10   2   0 12  1  o        664.0167      604.2774    6.92   0.99600
   2  10   0 12  1  o          0.0000     1432.6013    3.51   0.99600
   6   8   2 24  1  o          0.0000      467.0402   87.21   0.99600
   8   6   2 24  1  o          0.0000     6636.5146   74.45   0.99600
  10   2   0 12  1  o          0.0000      604.2774    6.92   0.99600
   2  10   1 24  1  o       1764.8677     1693.7295  158.79   0.99124
   5   8   4 24  1  o       1469.7245     1443.4904  298.11   0.99124
   8   5   4 24  1  o       6692.1455     6572.6929  180.85   0.99124
  10   2   1 24  1  o       5924.7773     5685.9619  354.74   0.99124
   2  10   1 24  1  o          0.0000     1693.7295  158.79   0.99124
   5   8   4 24  1  o          0.0000     1443.4904  298.11   0.99124
   8   5   4 24  1  o          0.0000     6572.6929  180.85   0.99124
  10   2   1 24  1  o          0.0000     5685.9619  354.74   0.99124
   4   9   3 24  1  o       1917.6577     1886.6223   81.64   0.98656
   5   9   0 12  1  o       3668.6624     3623.1199   94.08   0.98656
   9   4   3 24  1  o       1643.7694     1617.1666  176.16   0.98656
   9   5   0 12  1  o      11408.8789    11267.2500  275.19   0.98656
   4   9   3 24  1  o          0.0000     1886.6223   81.64   0.98656
   5   9   0 12  1  o          0.0000     3623.1199   94.08   0.98656
   9   4   3 24  1  o          0.0000     1617.1666  176.16   0.98656
   9   5   0 12  1  o          0.0000    11267.2500  275.19   0.98656
   5   9   1 24  1  o       5773.2134     5679.7129  105.93   0.98194
   7   7   3 24  1  o       1754.9641     1726.3857  228.34   0.98194
   9   5   1 24  1  o       2769.2439     2724.3943   42.21   0.98194
   5   9   1 24  1  o          0.0000     5679.7129  105.93   0.98194
   7   7   3 24  1  o          0.0000     1726.3857  228.34   0.98194
   9   5   1 24  1  o          0.0000     2724.3943   42.21   0.98194
  10   2   2 24  1  o       2638.5178     2350.3677  302.56   0.97738
   6   6   6  8  1  o       4286.3525     3925.3569  194.30   0.97738
  10   2   2 24  1  o          0.0000     2350.3677  302.56   0.97738
   6   6   6  8  1  o          0.0000     3925.3569  194.30   0.97738
   3  10   0 12  1  o         87.0079       79.5183  282.49   0.97289
   6   8   3 24  1  o       4823.8813     4523.8062   15.77   0.97289
   8   6   3 24  1  o       1151.2461     1079.6315  300.63   0.97289
  10   3   0 12  1  o       9036.7529     8258.8740  185.26   0.97289
 
# The following lines are used to test the character set of files sent by     
# network email or other means. They are not part of the CIF data set.        
# abcdefghijklmnopqrstuvwxyzABCDEFGHIJKLMNOPQRSTUVWXYZ0123456789              
# !@#$%^&*()_+{}:"~<>?|\-=[];'`,./ 
